# Supplementary material for: Aberrantly expressed long noncoding RNAs in human intervertebral disc degeneration: a microarray related study
Source: Arthritis Res Ther. 2014 Oct 4;16(5):465. doi: 10.1186/s13075-014-0465-5 (PMC4201740; doi:10.1186/s13075-014-0465-5)
Supplement: Additional file 1 — Highly differentially expressed lncRNAs and mRNAs in microarray analysis. The files present the lncRNAs and mRNAs differentially expressed with an absolute fold-change >10. [file 13075_2014_465_MOESM1_ESM.xlsx]

## Sheet: Upregulated lncRNAs
Upregulated lncRNAs with a fold change greater than ten
Seqname	Source data	Gene Symbol	Type	Regulation direction	Fold change	p-value	FDR
ENST00000484956	Ensembl	RP5-1154E9.5	noncoding	up	11.1696	1.15e-06	0.000721
AK023939	misc_RNA		noncoding	up	52.0571	6e-07	0.000721
ENST00000461676	Ensembl	RP11-475I24.4	noncoding	up	135.569	6.51e-07	0.000721
G43223	misc_RNA		noncoding	up	38.324	1.47e-06	0.000774
ENST00000454426	Ensembl	HIST1H2APS2	noncoding	up	13.9337	1.99e-06	0.000862
ENST00000432375	Ensembl	HNRPA1P2	noncoding	up	15.6494	2.35e-06	0.000929
BC009749	misc_RNA		noncoding	up	11.4825	2.84e-06	0.000978
ENST00000339867	Ensembl	RP3-391O22.3	noncoding	up	15.4691	3.71e-06	0.000983
ENST00000495536	Ensembl	CTD-2377D24.4	noncoding	up	19.0271	3.64e-06	0.000983
ENST00000498999	Ensembl	CTB-36O1.5	noncoding	up	10.6424	5.02e-06	0.000997
BC043278	misc_RNA		noncoding	up	13.1624	7.9e-06	0.00104729
ENST00000440805	Ensembl	AC092662.1	noncoding	up	11.9322	9.05e-06	0.00106364
ENST00000509908	Ensembl	CTB-88F18.3	noncoding	up	10.0252	9.73e-06	0.00110643
ENST00000415278	Ensembl	EEF1AL9	noncoding	up	11.3278	1.21e-05	0.00115988
ENST00000421546	Ensembl	AC005077.14	noncoding	up	73.8202	1.19e-05	0.00115988
ENST00000382676	Ensembl	AF238378.3	noncoding	up	18.4938	1.32e-05	0.00121284
ENST00000514459	Ensembl	CTB-28J9.3	noncoding	up	97.7114	1.78e-05	0.00133555
uc001igy.1	UCSC_knowngene	BC037918	noncoding	up	15.6424	1.91e-05	0.00137677
uc010itb.1	UCSC_knowngene	LOC25845	noncoding	up	11.451	2.22e-05	0.00143114
ENST00000412705	Ensembl	RP4-640E24.1	noncoding	up	16.0024	3.95e-05	0.00190889
AK095069	NRED		noncoding	up	10.7632	4.68e-05	0.00207996
ENST00000431117	Ensembl	AC008278.3	noncoding	up	25.5517	5.18e-05	0.00213048
NR_024609	RefSeq_NR	FLJ44054	noncoding	up	12.0465	5.29e-05	0.00215864
NR_023938	RefSeq_NR	C14orf132	noncoding	up	25.3157	5.75e-05	0.00223059
uc003mjv.3	UCSC_knowngene	CR598488	noncoding	up	33.526	6.32e-05	0.00233567
ENST00000514975	Ensembl	AC004066.1	noncoding	up	14.8342	6.94e-05	0.00239415
chr8:87319334-87331334+	lincRNA	lincRNA-WWP1	noncoding	up	29.107	6.94e-05	0.00239415
BF541384	lincRNA	lincRNA-SRD5A3	noncoding	up	12.0755	7.18e-05	0.00244041
AW675401	lincRNA	lincRNA-GFRA2-4	noncoding	up	17.8148	9.92e-05	0.00285413
ENST00000503502	Ensembl	RP11-308D13.1	noncoding	up	22.9359	0.000106	0.00294005
uc.28-	UCR	uc.28	noncoding	up	20.4946	0.000121	0.003143
Z70769	RNAdb		noncoding	up	11.1379	0.000123	0.00316661
AL832164	RNAdb		noncoding	up	12.0016	0.000178	0.00377118
AL359062	misc_RNA		noncoding	up	17.7141	0.000189	0.00391023
ENST00000433466	Ensembl	AC092214.4	noncoding	up	14.2427	0.000226	0.00431945
ENST00000396714	Ensembl	SEPW1P	noncoding	up	10.5709	0.000288	0.0049628
uc003hto.2	UCSC_knowngene	CR610949	noncoding	up	13.4113	0.00029	0.00498596
BC036750	misc_RNA		noncoding	up	17.7067	0.000293	0.00500772
U94385	RNAdb		noncoding	up	31.5059	0.000328	0.00536062
BC035188	misc_RNA		noncoding	up	12.4513	0.000328	0.00536439
nc-HOXB9-200+	HOX cluster	nc-HOXB9-200	noncoding	up	21.0868	0.000334	0.00541209
AK098473	RNAdb		noncoding	up	16.5634	0.000359	0.00567482
uc003avi.1	UCSC_knowngene	BC127823	noncoding	up	15.4936	0.000386	0.00590716
ENST00000413145	Ensembl	RP11-390F4.6	noncoding	up	15.1695	0.00049	0.00689989
chr10:127700955-127703336	lncRNAdb	CAR Intergenic 10	noncoding	up	22.0896	0.000524	0.00712797
ENST00000418025	Ensembl	AC097713.3	noncoding	up	10.4471	0.000551	0.00735495
ENST00000446763	Ensembl	AL035422.2	noncoding	up	36.5233	0.000672	0.00833788
uc001gch.1	UCSC_knowngene	AF268386	noncoding	up	12.8355	0.000738	0.00886622
ENST00000499551	Ensembl	AL050329.1	noncoding	up	12.7327	0.00076	0.00903581
NR_028491	RefSeq_NR	TMEM41B	noncoding	up	10.2901	0.000803	0.00937472
uc011aix.1	UCSC_knowngene	LM25	noncoding	up	13.7831	0.00082	0.00949911
ENST00000512705	Ensembl	AC009238.6	noncoding	up	13.7512	0.00085	0.00964633
ENST00000452496	Ensembl	ASS1P12	noncoding	up	10.8102	0.000995	0.0104296
ENST00000428976	Ensembl	RP5-882O7.3	noncoding	up	11.4739	0.000998	0.0104296
uc.86-	UCR	uc.86	noncoding	up	13.2705	0.00101363	0.0104739
uc001dzj.2	UCSC_knowngene	BC053344	noncoding	up	22.0456	0.00102837	0.0105711
BC041954	misc_RNA		noncoding	up	18.8418	0.00109962	0.0110018
ENST00000425085	Ensembl	TUBAP	noncoding	up	15.6546	0.00112968	0.0111895
uc003pgq.2	UCSC_knowngene	AL832252	noncoding	up	13.9584	0.0013162	0.0123073
ENST00000432925	Ensembl	AC073636.1	noncoding	up	34.25	0.00168182	0.0143838
uc003ebh.1	UCSC_knowngene	BC016962	noncoding	up	11.6859	0.00178381	0.0148771
ENST00000433352	Ensembl	RP11-151G12.1	noncoding	up	12.3978	0.00189465	0.0153914
AK307226	lincRNA	lincRNA-RIMBP2-2	noncoding	up	12.4137	0.00193826	0.0155904
uc003tqy.2	UCSC_knowngene	CO9	noncoding	up	20.3095	0.00199197	0.0158296
ENST00000426309	Ensembl	GS1-122H1.2	noncoding	up	14.2061	0.00211407	0.0164419
uc001qul.2	UCSC_knowngene	BC044942	noncoding	up	10.4022	0.00234306	0.0175419
ENST00000507388	Ensembl	RP11-1E6.1	noncoding	up	10.4063	0.0051767	0.0288096

## Sheet: Downregulated lncRNAs
Downregulated lncRNAs with a fold change greater than ten
Seqname	Source data	Gene Symbol	Type	Regulation direction	Fold change	p-value	FDR
NR_027154	LOC641298	RefSeq_NR	noncoding	down	76.3097	3.74e-07	0.000721
nc-HOXA13-96-	nc-HOXA13-96	HOX cluster	noncoding	down	111.875	1.68e-06	0.000796
NR_002555	LOC613037	RefSeq_NR	noncoding	down	53.8087	2.45e-06	0.000943
uc003tjk.2	FLJ35390	UCSC_knowngene	noncoding	down	77.4832	2.58e-06	0.000957
ENST00000507566	CTD-2024P10.1	Ensembl	noncoding	down	19.3776	2.62e-06	0.000957
uc003tud.1	LOC441242	UCSC_knowngene	noncoding	down	39.2017	3.83e-06	0.000983
ENST00000440609	AC019330.1	Ensembl	noncoding	down	44.4547	3.85e-06	0.000983
uc010bys.1	RUNDC2B	UCSC_knowngene	noncoding	down	12.6133	4e-06	0.000989
BG897081	lincRNA-CSNK1G3-1	lincRNA	noncoding	down	82.249	4.28e-06	0.000997
NR_003023	SCARNA2	RefSeq_NR	noncoding	down	11.2128	4.97e-06	0.000997
ENST00000452932	AC138356.3	Ensembl	noncoding	down	10.5155	6.51e-06	0.00104729
NR_002569	SCARNA9	RefSeq_NR	noncoding	down	11.746	7.85e-06	0.00104729
CR599727		misc_RNA	noncoding	down	46.6101	1.34e-05	0.00121382
uc002vms.1	AX747413	UCSC_knowngene	noncoding	down	36.2705	1.4e-05	0.00123209
NR_001533	TTTY8	RefSeq_NR	noncoding	down	31.4075	1.43e-05	0.00123209
nc-HOXD1-48+	nc-HOXD1-48	HOX cluster	noncoding	down	89.8041	1.86e-05	0.0013552
ENST00000415172	RP11-470P4.2	Ensembl	noncoding	down	64.3213	2e-05	0.00140106
BC018035		NRED	noncoding	down	34.7278	2.2e-05	0.00143114
uc001pyv.1	CR617890	UCSC_knowngene	noncoding	down	42.0321	2.36e-05	0.00144342
ENST00000451959	AC131180.3	Ensembl	noncoding	down	96.609	2.52e-05	0.00149971
ENST00000430751	RP3-434O14.8	Ensembl	noncoding	down	25.8273	3.6e-05	0.00182743
chr18:71300370-71356620-	lincRNA-NETO1-3	lincRNA	noncoding	down	55.0816	3.6e-05	0.00182743
ENST00000440688	RP5-1028L10.2	Ensembl	noncoding	down	16.9215	5.01e-05	0.00212979
DB328698	lincRNA-MID1IP1-7	lincRNA	noncoding	down	14.0549	5.53e-05	0.00221314
ENST00000430431	RP11-59J5.1	Ensembl	noncoding	down	19.495	5.71e-05	0.00223059
G30786		misc_RNA	noncoding	down	14.3505	5.93e-05	0.00227297
NR_028062	PRKY	RefSeq_NR	noncoding	down	17.4416	6.16e-05	0.0023173
nc-HOXC10-118-	nc-HOXC10-118	HOX cluster	noncoding	down	30.4416	6.39e-05	0.00233567
uc001uoi.2	AK054845	UCSC_knowngene	noncoding	down	13.994	7.23e-05	0.00245073
uc011lrg.1	LOC441426	UCSC_knowngene	noncoding	down	25.0923	7.57e-05	0.00249329
DA195606	lincRNA-FRMD6-3	lincRNA	noncoding	down	10.2034	7.73e-05	0.00252075
NR_003716	HOTAIR	RefSeq_NR	noncoding	down	148.531	7.83e-05	0.0025264
AY927518		RNAdb	noncoding	down	18.9782	8.17e-05	0.00258635
uc.156-	uc.156	UCR	noncoding	down	13.1228	8.56e-05	0.00265405
AK096112		misc_RNA	noncoding	down	95.6226	8.97e-05	0.00272707
ENST00000457248	RP11-348G8.3	Ensembl	noncoding	down	46.898	9.48e-05	0.00279131
BX646285	lincRNA-LZTS1-2	lincRNA	noncoding	down	74.3615	9.86e-05	0.00284547
ENST00000441522	RP11-29H23.2	Ensembl	noncoding	down	12.8832	0.000122	0.00315785
AK125976		misc_RNA	noncoding	down	72.6714	0.000142	0.00340695
nc-HOXB9-186+	nc-HOXB9-186	HOX cluster	noncoding	down	29.9543	0.000183	0.00383484
ENST00000439120	AC004540.5	Ensembl	noncoding	down	16.9054	0.000224	0.00430945
CR617239		RNAdb	noncoding	down	42.7052	0.000224	0.00430945
chr1:112541627-112559477-	lincRNA-KCND3-2	lincRNA	noncoding	down	21.0891	0.000229	0.00431945
G36646		misc_RNA	noncoding	down	30.7292	0.000249	0.00454814
nc-HOXA4-61-	nc-HOXA4-61	HOX cluster	noncoding	down	13.6187	0.000299	0.00506103
AK130422		misc_RNA	noncoding	down	22.1567	0.000895	0.00996706
ENST00000446309	AC005076.5	Ensembl	noncoding	down	13.8907	0.00112432	0.0111843
uc.329-	uc.329	UCR	noncoding	down	10.8361	0.00155545	0.0136084
chr9:111547504-111559779-	lincRNA-KLF4-4	lincRNA	noncoding	down	12.1193	0.00165293	0.014216

## Sheet: Upregulated mRNAs
Upregulated mRNAs with a fold change greater than ten
Seqname	Source data	Gene Symbol	Type	Regulation direction	Fold change	p-value	FDR
NM_000517	RefSeq_coding	HBA2	coding	up	261.401	7.79e-08	0.00038
NM_001085	RefSeq_coding	SERPINA3	coding	up	35.6999	1.62e-07	0.000469
NM_000089	RefSeq_coding	COL1A2	coding	up	130.078	6.9e-07	0.000469
NM_000558	RefSeq_coding	HBA1	coding	up	292.043	1.87e-07	0.000469
NM_002725	RefSeq_coding	PRELP	coding	up	10.2998	2.08e-06	0.00062
NM_022042	RefSeq_coding	SLC26A1	coding	up	18.6405	2.31e-06	0.000632
NM_002229	RefSeq_coding	JUNB	coding	up	13.0764	2.73e-06	0.000674
NM_018643	RefSeq_coding	TREM1	coding	up	44.4619	2.76e-06	0.000674
NM_005194	RefSeq_coding	CEBPB	coding	up	15.4797	2.86e-06	0.000675
NM_153322	RefSeq_coding	PMP22	coding	up	11.5247	3.18e-06	0.000712
NM_017413	RefSeq_coding	APLN	coding	up	30.1792	3.58e-06	0.000725
NM_005601	RefSeq_coding	NKG7	coding	up	46.8351	4.31e-06	0.000743
NM_017495	RefSeq_coding	RBM38	coding	up	104.301	4.26e-06	0.000743
NM_000296	RefSeq_coding	PKD1	coding	up	30.3581	5.61e-06	0.000855
NM_148172	RefSeq_coding	PEMT	coding	up	36.0136	7.59e-06	0.00104753
NM_002704	RefSeq_coding	PPBP	coding	up	34.764	7.71e-06	0.00105413
NM_003330	RefSeq_coding	TXNRD1	coding	up	14.065	8.75e-06	0.00112345
NM_016612	RefSeq_coding	SLC25A37	coding	up	14.2481	1.05e-05	0.00117826
NM_002345	RefSeq_coding	LUM	coding	up	41.0319	1.17e-05	0.00126477
NM_013363	RefSeq_coding	PCOLCE2	coding	up	32.9121	1.24e-05	0.00131101
NM_002775	RefSeq_coding	HTRA1	coding	up	12.3386	1.27e-05	0.00133072
NM_002404	RefSeq_coding	MFAP4	coding	up	73.1496	1.29e-05	0.0013322
NM_000518	RefSeq_coding	HBB	coding	up	339.211	1.36e-05	0.00137439
NM_002837	RefSeq_coding	PTPRB	coding	up	23.616	1.38e-05	0.00137587
NM_001276	RefSeq_coding	CHI3L1	coding	up	19.7156	1.4e-05	0.00138483
NM_001135	RefSeq_coding	ACAN	coding	up	22.8378	1.56e-05	0.00144986
NM_001135057	RefSeq_coding	LRRC15	coding	up	25.5259	2.76e-05	0.0020579
NM_004386	RefSeq_coding	NCAN	coding	up	10.2029	2.82e-05	0.00206703
NM_007224	RefSeq_coding	NXPH4	coding	up	27.0922	2.9e-05	0.00210858
NM_021064	RefSeq_coding	HIST1H2AG	coding	up	14.0993	3.16e-05	0.00219242
NM_013372	RefSeq_coding	GREM1	coding	up	54.3931	3.68e-05	0.00237085
NM_006271	RefSeq_coding	S100A1	coding	up	26.9703	3.77e-05	0.00240648
NM_152658	RefSeq_coding	THAP8	coding	up	12.4834	3.89e-05	0.00244227
NM_001173480	RefSeq_coding	ARHGEF9	coding	up	11.7762	4.04e-05	0.00245719
NM_138281	RefSeq_coding	DLX4	coding	up	17.7719	4.05e-05	0.00245719
NM_000474	RefSeq_coding	TWIST1	coding	up	31.5747	4.04e-05	0.00245719
NM_004791	RefSeq_coding	ITGBL1	coding	up	10.2984	4.27e-05	0.00255001
NM_001178030	RefSeq_coding	SF1	coding	up	18.005	4.31e-05	0.00255744
NM_005928	RefSeq_coding	MFGE8	coding	up	11.9699	4.39e-05	0.00257618
NM_005461	RefSeq_coding	MAFB	coding	up	18.3303	4.55e-05	0.0026085
NM_001011705	RefSeq_coding	LECT1	coding	up	20.8297	4.75e-05	0.00267865
NM_004235	RefSeq_coding	KLF4	coding	up	11.0412	4.85e-05	0.00268549
NM_001105209	RefSeq_coding	LAMA4	coding	up	11.9883	5.01e-05	0.0027338
NM_025236	RefSeq_coding	RNF39	coding	up	10.4076	5.4e-05	0.00284248
NM_203495	RefSeq_coding	COMMD6	coding	up	11.9615	5.57e-05	0.00289906
NM_016240	RefSeq_coding	SCARA3	coding	up	12.3111	5.94e-05	0.00300581
NM_007281	RefSeq_coding	SCRG1	coding	up	13.1356	5.91e-05	0.00300581
NM_001142798	RefSeq_coding	C17orf49	coding	up	12.2805	6.42e-05	0.00307012
NM_139003	RefSeq_coding	HFE	coding	up	12.6174	6.48e-05	0.00307012
NM_005749	RefSeq_coding	TOB1	coding	up	13.4982	6.71e-05	0.00309572
NM_001552	RefSeq_coding	IGFBP4	coding	up	21.917	6.95e-05	0.00315011
NM_001130996	RefSeq_coding	HMGCR	coding	up	11.6596	7.33e-05	0.00324936
NM_013231	RefSeq_coding	FLRT2	coding	up	25.2483	7.95e-05	0.00338977
NM_177438	RefSeq_coding	DICER1	coding	up	10.8935	8.78e-05	0.00357604
NM_023015	RefSeq_coding	INTS3	coding	up	14.0426	8.91e-05	0.00357604
NM_022065	RefSeq_coding	THADA	coding	up	17.7595	9.29e-05	0.00364751
NM_002619	RefSeq_coding	PF4	coding	up	25.1409	0.000102	0.00379788
NM_001099681	RefSeq_coding	MAGIX	coding	up	17.6782	0.000134	0.00436159
NM_002965	RefSeq_coding	S100A9	coding	up	11.4866	0.000145	0.00454083
NM_005202	RefSeq_coding	COL8A2	coding	up	28.0813	0.000147	0.00454083
NM_003834	RefSeq_coding	RGS11	coding	up	21.5996	0.000152	0.00463301
NM_001135934	RefSeq_coding	POSTN	coding	up	24.2034	0.000154	0.00465648
NM_016588	RefSeq_coding	NRN1	coding	up	11.6178	0.000159	0.00469479
NM_139075	RefSeq_coding	TPCN2	coding	up	20.5434	0.000162	0.00471035
NM_199161	RefSeq_coding	SAA1	coding	up	11.9467	0.000173	0.00485238
NM_001024956	RefSeq_coding	SC5DL	coding	up	13.3646	0.00018	0.00490843
NM_004878	RefSeq_coding	PTGES	coding	up	21.8132	0.000195	0.0051032
NM_001759	RefSeq_coding	CCND2	coding	up	18.7047	0.000205	0.00524625
NM_007079	RefSeq_coding	PTP4A3	coding	up	126.545	0.000206	0.0052494
NM_001040065	RefSeq_coding	FAM75A2	coding	up	14.1458	0.000211	0.00528044
NM_133504	RefSeq_coding	DCN	coding	up	19.9783	0.000213	0.00529815
NM_001142853	RefSeq_coding	HES6	coding	up	11.0735	0.000234	0.00548682
NM_213589	RefSeq_coding	RAPH1	coding	up	18.0467	0.000238	0.00556336
NM_002237	RefSeq_coding	KCNG1	coding	up	23.1201	0.000239	0.00557238
NM_003646	RefSeq_coding	DGKZ	coding	up	17.3952	0.000241	0.00557531
NM_001675	RefSeq_coding	ATF4	coding	up	15.7147	0.000266	0.00587931
NM_003031	RefSeq_coding	SIAH1	coding	up	11.7385	0.000274	0.00598073
NM_013227	RefSeq_coding	ACAN	coding	up	11.9603	0.000277	0.00600189
NM_001097639	RefSeq_coding	FUT3	coding	up	10.0471	0.000285	0.00610364
NM_003015	RefSeq_coding	SFRP5	coding	up	14.4808	0.000331	0.00665623
NM_004763	RefSeq_coding	ITGB1BP1	coding	up	10.0252	0.000334	0.00667652
NM_018004	RefSeq_coding	TMEM45A	coding	up	15.4577	0.000344	0.00675513
NM_002708	RefSeq_coding	PPP1CA	coding	up	11.2953	0.000359	0.00690024
NM_007308	RefSeq_coding	SNCA	coding	up	12.6696	0.000387	0.00728268
NM_002673	RefSeq_coding	PLXNB1	coding	up	12.7561	0.00041	0.00751344
NM_001146289	RefSeq_coding	LEPRE1	coding	up	10.7116	0.000436	0.00772014
NM_003537	RefSeq_coding	HIST1H3B	coding	up	20.2003	0.000465	0.00790938
NM_139008	RefSeq_coding	HFE	coding	up	16.4444	0.000488	0.00815988
NM_014918	RefSeq_coding	CHSY1	coding	up	16.2956	0.000509	0.00838604
NM_031302	RefSeq_coding	GLT8D2	coding	up	13.4807	0.00052	0.00848976
NM_032603	RefSeq_coding	LOXL3	coding	up	24.5061	0.000523	0.00850939
NM_000904	RefSeq_coding	NQO2	coding	up	10.2861	0.000535	0.00861126
NM_001145027	RefSeq_coding	SLFN12L	coding	up	12.3376	0.000542	0.00866349
NM_015215	RefSeq_coding	CAMTA1	coding	up	14.5015	0.000553	0.00874259
NM_006630	RefSeq_coding	ZNF234	coding	up	11.439	0.000557	0.00877488
NM_002033	RefSeq_coding	FUT4	coding	up	20.3154	0.000571	0.00888067
NM_001975	RefSeq_coding	ENO2	coding	up	10.3317	0.000595	0.00911549
NM_006474	RefSeq_coding	PDPN	coding	up	10.6163	0.000629	0.00928593
NM_004414	RefSeq_coding	RCAN1	coding	up	13.8655	0.000721	0.0100566
NM_001128595	RefSeq_coding	TC2N	coding	up	11.1732	0.000762	0.0103397
NM_002489	RefSeq_coding	NDUFA4	coding	up	12.3067	0.000769	0.0104034
NM_001909	RefSeq_coding	CTSD	coding	up	11.0477	0.000788	0.0105539
NM_182826	RefSeq_coding	SCARA3	coding	up	11.8319	0.000833	0.0108275
NM_006477	RefSeq_coding	RASL10A	coding	up	16.8697	0.000835	0.0108275
NM_000760	RefSeq_coding	CSF3R	coding	up	10.3082	0.000845	0.010867
NM_002166	RefSeq_coding	ID2	coding	up	16.518	0.000856	0.0108947
NM_015980	RefSeq_coding	HMP19	coding	up	10.7883	0.000907	0.0112393
NM_181726	RefSeq_coding	ANKRD37	coding	up	10.0995	0.000919	0.0113038
NM_182729	RefSeq_coding	TXNRD1	coding	up	10.1332	0.00100494	0.0119378
NM_003534	RefSeq_coding	HIST1H3G	coding	up	18.6021	0.00102031	0.0120811
NM_005985	RefSeq_coding	SNAI1	coding	up	10.4691	0.00106644	0.0123543
NM_001145124	RefSeq_coding	FAM75C1	coding	up	11.4111	0.00106619	0.0123543
NM_001145102	RefSeq_coding	SMAD3	coding	up	10.1706	0.00120211	0.0132176
NM_032637	RefSeq_coding	SKP2	coding	up	11.9987	0.00129007	0.0136351
NM_020396	RefSeq_coding	BCL2L10	coding	up	12.3774	0.001295	0.0136628
NM_018463	RefSeq_coding	ITFG2	coding	up	10.2921	0.00131725	0.0138193
NM_002029	RefSeq_coding	FPR1	coding	up	11.1761	0.00136557	0.0140314
NM_007021	RefSeq_coding	C10orf10	coding	up	13.3768	0.00137381	0.0140895
NM_183425	RefSeq_coding	RBM38	coding	up	14.8006	0.00145242	0.0145536
NM_001166266	RefSeq_coding	LTBP1	coding	up	10.969	0.00145674	0.0145624
NM_212474	RefSeq_coding	FN1	coding	up	25.8215	0.00150543	0.0147965
NM_001014841	RefSeq_coding	NCDN	coding	up	14.7514	0.00154018	0.0149788
NM_007115	RefSeq_coding	TNFAIP6	coding	up	14.9448	0.00156757	0.0150633
NM_033089	RefSeq_coding	ZCCHC3	coding	up	11.4855	0.00163978	0.0154032
NM_022744	RefSeq_coding	C16orf58	coding	up	16.9223	0.00167867	0.0156231
NM_012267	RefSeq_coding	HSPBP1	coding	up	14.9533	0.00214819	0.0179036
NM_024567	RefSeq_coding	HMBOX1	coding	up	11.2873	0.00216408	0.0179849
NM_002985	RefSeq_coding	CCL5	coding	up	13.1672	0.00238728	0.0188608
NM_138420	RefSeq_coding	AHNAK2	coding	up	14.5283	0.00259504	0.0196709
NM_201595	RefSeq_coding	GTF2A1	coding	up	11.5532	0.00285177	0.020847
NM_000104	RefSeq_coding	CYP1B1	coding	up	15.2754	0.00290563	0.0210306
NM_002048	RefSeq_coding	GAS1	coding	up	38.4888	0.00319616	0.022253
NM_001130099	RefSeq_coding	KIFC3	coding	up	13.8004	0.00401696	0.0253386
NM_139026	RefSeq_coding	ADAMTS13	coding	up	11.9106	0.00501606	0.0287707
NM_012068	RefSeq_coding	ATF5	coding	up	13.0152	0.00678169	0.0341215
NM_012168	RefSeq_coding	FBXO2	coding	up	10.2134	0.00787333	0.0371817
NM_212475	RefSeq_coding	FN1	coding	up	13.2123	0.00807203	0.0376829

## Sheet: Downregulated mRNAs
Downregulated mRNAs with a fold change greater than ten
Seqname	Source data	Gene Symbol	Type	Regulation direction	Fold change	p-value	FDR
NM_001167882	RefSeq_coding	ANKRD50	coding	down	34.6284	4.87e-08	0.00038
NM_003334	RefSeq_coding	UBA1	coding	down	77.6033	5.23e-08	0.00038
NM_001168370	RefSeq_coding	CUL7	coding	down	10.3148	5.64e-07	0.000469
NM_001174066	RefSeq_coding	FGFR1	coding	down	14.1426	3.74e-07	0.000469
NM_001126337	RefSeq_coding	TUFT1	coding	down	14.9071	6e-07	0.000469
NM_017673	RefSeq_coding	C1orf26	coding	down	31.566	3.37e-07	0.000469
NM_172226	RefSeq_coding	CAMKK2	coding	down	34.0035	5.02e-07	0.000469
NM_001127215	RefSeq_coding	GFI1	coding	down	37.0901	4.87e-07	0.000469
NM_207395	RefSeq_coding	ZNF324B	coding	down	37.997	3.93e-07	0.000469
NM_005701	RefSeq_coding	SNUPN	coding	down	41.0061	5.04e-07	0.000469
NM_032440	RefSeq_coding	LCOR	coding	down	47.1934	5.26e-07	0.000469
NM_183400	RefSeq_coding	RNF14	coding	down	53.201	6.58e-07	0.000469
NM_006918	RefSeq_coding	SC5DL	coding	down	60.7093	3.12e-07	0.000469
NM_001017529	RefSeq_coding	PRR5	coding	down	12.9033	7.63e-07	0.000486
NM_001042461	RefSeq_coding	TRAPPC5	coding	down	19.8347	8.87e-07	0.000492
NM_022077	RefSeq_coding	MANBAL	coding	down	36.5619	1e-06	0.000492
NM_001042635	RefSeq_coding	NGDN	coding	down	36.8021	8.5e-07	0.000492
NM_003895	RefSeq_coding	SYNJ1	coding	down	63.365	9.38e-07	0.000492
NM_004843	RefSeq_coding	IL27RA	coding	down	78.954	1.02e-06	0.000492
NM_018121	RefSeq_coding	FAM178A	coding	down	87.7096	1.03e-06	0.000492
NM_001003897	RefSeq_coding	MANBAL	coding	down	93.1811	1.03e-06	0.000492
NM_001100626	RefSeq_coding	ERLIN1	coding	down	118.89	1.3e-06	0.000545
NM_199002	RefSeq_coding	ARHGEF1	coding	down	45.3806	1.42e-06	0.000555
NM_020137	RefSeq_coding	GRIPAP1	coding	down	53.6717	1.44e-06	0.000555
NM_001099747	RefSeq_coding	SYBU	coding	down	34.0822	1.57e-06	0.00056
NM_003271	RefSeq_coding	TSPAN4	coding	down	64.9537	1.54e-06	0.00056
NM_170784	RefSeq_coding	MKKS	coding	down	65.5186	1.64e-06	0.00056
NM_001130487	RefSeq_coding	NDRG4	coding	down	86.6413	1.57e-06	0.00056
NM_023924	RefSeq_coding	BRD9	coding	down	59.356	1.83e-06	0.000583
NM_001130684	RefSeq_coding	GUCY1A3	coding	down	86.5085	1.94e-06	0.000604
NM_001127372	RefSeq_coding	ZNF84	coding	down	12.3398	2.37e-06	0.000632
NM_001127716	RefSeq_coding	ETFA	coding	down	27.0733	2.4e-06	0.000632
NM_001130100	RefSeq_coding	KIFC3	coding	down	43.2471	2.31e-06	0.000632
NM_014809	RefSeq_coding	KIAA0319	coding	down	123.273	2.42e-06	0.000632
NM_022825	RefSeq_coding	PORCN	coding	down	62.5182	3.08e-06	0.000703
NM_181334	RefSeq_coding	PRR5-ARHGAP8	coding	down	20.424	3.28e-06	0.000716
NM_198880	RefSeq_coding	QRICH1	coding	down	11.9714	3.57e-06	0.000725
NM_001002249	RefSeq_coding	ANAPC11	coding	down	12.3389	4.31e-06	0.000743
NM_001080850	RefSeq_coding	CCDC30	coding	down	48.9029	4.25e-06	0.000743
NM_004553	RefSeq_coding	NDUFS6	coding	down	20.7675	4.61e-06	0.000775
NM_001137606	RefSeq_coding	PARVG	coding	down	30.9523	5.06e-06	0.000806
NM_005476	RefSeq_coding	GNE	coding	down	55.523	5.05e-06	0.000806
NM_001009923	RefSeq_coding	C20orf30	coding	down	40.8786	5.3e-06	0.000816
NM_001025238	RefSeq_coding	TSPAN4	coding	down	110.258	5.24e-06	0.000816
NM_001099281	RefSeq_coding	HEATR7A	coding	down	36.8162	5.76e-06	0.000869
NM_005655	RefSeq_coding	KLF10	coding	down	29.0628	6.07e-06	0.000907
NM_004156	RefSeq_coding	PPP2CB	coding	down	53.12	6.6e-06	0.000956
NM_001159387	RefSeq_coding	B4GALNT2	coding	down	71.9402	8.67e-06	0.00112327
NM_001105199	RefSeq_coding	TMEM177	coding	down	124.643	8.64e-06	0.00112327
NM_012346	RefSeq_coding	NUP62	coding	down	31.8397	9.43e-06	0.00114763
NM_024841	RefSeq_coding	PRR5L	coding	down	35.5032	9.46e-06	0.00114763
NM_001100163	RefSeq_coding	MRVI1	coding	down	13.8025	9.98e-06	0.00117771
NM_001129908	RefSeq_coding	FAM198A	coding	down	14.0378	1.02e-05	0.00117826
NM_001042462	RefSeq_coding	TRAPPC5	coding	down	28.3455	1.22e-05	0.00131101
NM_006747	RefSeq_coding	SIPA1	coding	down	21.5129	1.32e-05	0.00134209
NM_001143993	RefSeq_coding	RASSF7	coding	down	70.075	1.41e-05	0.00138483
NM_001178002	RefSeq_coding	ATP8B3	coding	down	80.0015	1.42e-05	0.00138857
NM_001134439	RefSeq_coding	PHLDB2	coding	down	136.694	1.47e-05	0.00140202
NM_133448	RefSeq_coding	TMEM132D	coding	down	11.2514	2.09e-05	0.00170133
NM_001159296	RefSeq_coding	KLF8	coding	down	57.6226	2.37e-05	0.00186337
NM_001167856	RefSeq_coding	SBNO1	coding	down	21.8413	2.48e-05	0.00191151
NM_001170718	RefSeq_coding	BCAR1	coding	down	55.2753	2.82e-05	0.00206703
NM_001042423	RefSeq_coding	SLC16A3	coding	down	65.1731	2.98e-05	0.00213923
NM_001098798	RefSeq_coding	TOX2	coding	down	10.955	3.07e-05	0.00216186
NM_001008530	RefSeq_coding	LGMN	coding	down	19.1412	3.08e-05	0.00216186
NM_001018111	RefSeq_coding	PODXL	coding	down	10.8978	3.25e-05	0.00221451
NM_002250	RefSeq_coding	KCNN4	coding	down	24.4416	3.31e-05	0.00221451
NM_006212	RefSeq_coding	PFKFB2	coding	down	51.8321	3.31e-05	0.00221451
NM_153693_Exon1+	HOX cluster	NM_153693	coding	down	90.3852	3.74e-05	0.00239906
NM_004265	RefSeq_coding	FADS2	coding	down	27.0301	4.33e-05	0.00255744
NM_001080955	RefSeq_coding	PLAGL1	coding	down	84.9047	4.76e-05	0.00267865
NM_016609	RefSeq_coding	SLC22A17	coding	down	14.7285	4.97e-05	0.00273172
NM_003102	RefSeq_coding	SOD3	coding	down	10.0121	5.26e-05	0.00279871
NM_152352	RefSeq_coding	C18orf19	coding	down	31.9328	5.25e-05	0.00279871
NM_001164556	RefSeq_coding	DISC1	coding	down	21.7518	5.4e-05	0.00284248
NM_001145542	RefSeq_coding	ZSCAN18	coding	down	27.107	6.1e-05	0.00300581
NM_002564	RefSeq_coding	P2RY2	coding	down	56.4404	6.27e-05	0.00303724
NM_001080951	RefSeq_coding	PLAGL1	coding	down	152.455	7.44e-05	0.0032796
NM_001114090	RefSeq_coding	NGEF	coding	down	67.7015	7.85e-05	0.00337714
NM_004290	RefSeq_coding	RNF14	coding	down	192.174	7.98e-05	0.00338977
NM_001110303	RefSeq_coding	USP20	coding	down	50.3814	8.55e-05	0.00353441
NM_198529	RefSeq_coding	EFCAB5	coding	down	12.0921	8.83e-05	0.00357604
NM_199122	RefSeq_coding	TBRG4	coding	down	55.7452	8.83e-05	0.00357604
NM_001082578	RefSeq_coding	RBM9	coding	down	53.5568	9.32e-05	0.00364751
NM_006283	RefSeq_coding	TACC1	coding	down	16.121	9.81e-05	0.00373709
NM_001017528	RefSeq_coding	PRR5	coding	down	12.071	0.000104	0.00380677
NM_015676	RefSeq_coding	C14orf109	coding	down	17.2913	0.000109	0.00391599
NM_001003693	RefSeq_coding	LY6G6F	coding	down	16.9	0.000115	0.00398776
NM_153020	RefSeq_coding	RBM24	coding	down	19.6044	0.00012	0.00410354
NM_001135248	RefSeq_coding	MFAP2	coding	down	60.403	0.000125	0.0042264
NM_001110781	RefSeq_coding	SLC35E2	coding	down	12.413	0.000138	0.00445345
NM_001172739	RefSeq_coding	RAI2	coding	down	14.4838	0.000138	0.00445345
NM_016258	RefSeq_coding	YTHDF2	coding	down	21.4543	0.000144	0.00452785
NM_002929	RefSeq_coding	GRK1	coding	down	49.3532	0.000147	0.00454083
NM_001647	RefSeq_coding	APOD	coding	down	88.7606	0.000146	0.00454083
NM_033267	RefSeq_coding	IRX2	coding	down	13.8089	0.000153	0.00465507
NM_001033503	RefSeq_coding	SAR1B	coding	down	10.6224	0.000172	0.00484466
NM_030651	RefSeq_coding	PRRT1	coding	down	23.6312	0.000176	0.00487991
NM_004207	RefSeq_coding	SLC16A3	coding	down	43.772	0.00018	0.00490755
NM_021785	RefSeq_coding	RAI2	coding	down	12.3241	0.000241	0.00557531
NM_014888	RefSeq_coding	FAM3C	coding	down	10.4526	0.000247	0.0056484
NM_000399	RefSeq_coding	EGR2	coding	down	18.5089	0.000257	0.00580663
NM_152931	RefSeq_coding	CPNE1	coding	down	10.8669	0.000328	0.0066244
NM_003714	RefSeq_coding	STC2	coding	down	11.2281	0.000344	0.00675513
NM_014096	RefSeq_coding	SLC43A3	coding	down	14.6221	0.000474	0.00802138
NM_181443	RefSeq_coding	BTBD3	coding	down	51.4351	0.000523	0.00850939
NM_152929	RefSeq_coding	CPNE1	coding	down	12.9577	0.000555	0.00875318
NM_001159727	RefSeq_coding	PLBD2	coding	down	11.2267	0.000592	0.00908932
NM_002402	RefSeq_coding	MEST	coding	down	12.5145	0.000613	0.00920679
NM_012476	RefSeq_coding	VAX2	coding	down	10.9224	0.00063	0.00928593
NM_001080452	RefSeq_coding	GPR108	coding	down	10.1831	0.00071	0.0100096
NM_001146683	RefSeq_coding	C14orf176	coding	down	10.8579	0.000835	0.0108275
NM_174894	RefSeq_coding	TRAPPC5	coding	down	21.2388	0.000923	0.0113278
NM_146387	RefSeq_coding	MRPL4	coding	down	19.5538	0.00102631	0.0120987
NM_001082488	RefSeq_coding	DHRS4L1	coding	down	10.3111	0.0010865	0.0124421
NM_197962	RefSeq_coding	GLRX2	coding	down	17.9577	0.00113789	0.0128002
NM_001003796	RefSeq_coding	NHP2L1	coding	down	14.4937	0.00126678	0.0135028
NM_001135610	RefSeq_coding	PRDM2	coding	down	12.1334	0.00133659	0.0139126
NM_018436	RefSeq_coding	ALLC	coding	down	11.8421	0.00146007	0.0145758
NM_138787	RefSeq_coding	C11orf74	coding	down	12.7394	0.00171817	0.0158048
NM_018096	RefSeq_coding	NLE1	coding	down	26.7683	0.00179521	0.0162715
NM_001173531	RefSeq_coding	POU5F1	coding	down	12.3984	0.00184332	0.016402
NM_004630	RefSeq_coding	SF1	coding	down	15.4788	0.00501493	0.0287707
