# Supplementary material for: Aberrantly expressed long noncoding RNAs in human intervertebral disc degeneration: a microarray related study
Source: Arthritis Res Ther. 2014 Oct 4;16(5):465. doi: 10.1186/s13075-014-0465-5 (PMC4201740; doi:10.1186/s13075-014-0465-5)
Supplement: Additional file 2 — LncRNAs and mRNAs altered in the same direction in at least four of the five degenerative samples with fold-change >2, respectively. LncRNAs and mRNAs shared by four of five or in all degenerative specimens with a normalized intensity altered more than 2-fold compared with all the normal samples are shown in the file. [file 13075_2014_465_MOESM2_ESM.xlsx]

## Sheet: upregulated lncRNAs in 4 of 5
Upregulated lncRNAs in 4 of 5 degenerative specimens with a normalized intensities altered more than 2 folds compared with the all normal samples
Seqname	Source data	Gene Symbol	Type	Regulation direction	Fold change	p-value	FDR
ENST00000422509	Ensembl	RP11-405L18.4	noncoding	up	2.56852	5.76e-06	0.00103719
ENST00000497682	Ensembl	RP11-702L6.2	noncoding	up	2.13589	8.66e-06	0.00105077
ENST00000414124	Ensembl	AC005822.1	noncoding	up	3.80117	3.04e-05	0.00166117
ENST00000416174	Ensembl	RP11-173A6.2	noncoding	up	2.41329	5.04e-05	0.00212979
ENST00000485045	Ensembl	CTD-2515H24.1	noncoding	up	2.29066	5.29e-05	0.00215864
ENST00000402419	Ensembl	RP11-513I15.5	noncoding	up	2.38282	7.76e-05	0.00252088
ENST00000476363	Ensembl	RP11-25H11.1	noncoding	up	2.46541	8.8e-05	0.00270056
ENST00000394695	Ensembl	RP11-713M6.1	noncoding	up	2.56094	9.06e-05	0.00273881
NR_030732	RefSeq_NR	LOC645638	noncoding	up	3.2005	0.000106	0.00293585
ENST00000396326	Ensembl	RP11-449I17.7	noncoding	up	2.53521	0.000115	0.00306472
ENST00000397139	Ensembl	RPL7AP14	noncoding	up	2.35084	0.000117	0.00308532
uc002wrj.1	UCSC_knowngene	CR600291	noncoding	up	2.51169	0.000124	0.00317794
ENST00000469695	Ensembl	AC090602.2	noncoding	up	2.28893	0.00013	0.00322889
ENST00000440329	Ensembl	RP11-403P14.1	noncoding	up	2.41997	0.000132	0.00326946
ENST00000438138	Ensembl	RP11-242G20.2	noncoding	up	3.62473	0.000134	0.0032734
ENST00000486753	Ensembl	RP11-48B14.1	noncoding	up	2.343	0.00014	0.00338461
ENST00000415663	Ensembl	RP3-445N2.1	noncoding	up	3.26151	0.000146	0.0034231
ENST00000496160	Ensembl	CTD-2525J15.1	noncoding	up	2.91642	0.000147	0.00343358
ENST00000446970	Ensembl	RP11-568F20.1	noncoding	up	2.61146	0.000149	0.00344678
ENST00000424997	Ensembl	RP11-219I21.1	noncoding	up	2.5352	0.000162	0.00361309
NR_023383	RefSeq_NR	PMS2L11	noncoding	up	5.47677	0.000163	0.00362299
ENST00000443754	Ensembl	RP11-236F9.4	noncoding	up	3.17238	0.000167	0.00366733
uc.455-	UCR	uc.455	noncoding	up	4.01967	0.000173	0.00373761
uc003txt.2	UCSC_knowngene	BC018166	noncoding	up	2.57421	0.000183	0.00383848
ENST00000446114	Ensembl	RP11-252O2.2	noncoding	up	2.63204	0.000185	0.00385579
ENST00000509548	Ensembl	RP11-789C1.2	noncoding	up	2.40924	0.000191	0.00393556
ENST00000450941	Ensembl	AC022431.1	noncoding	up	2.7497	0.000215	0.00420684
ENST00000393490	Ensembl	RPS26P8	noncoding	up	2.3464	0.000216	0.00422126
ENST00000442662	Ensembl	RP13-238F13.4	noncoding	up	2.65399	0.000227	0.00431945
CR610892	misc_RNA		noncoding	up	3.83008	0.00024	0.00445422
ENST00000477141	Ensembl	CTD-3099C6.4	noncoding	up	3.0818	0.000259	0.00465347
ENST00000421917	Ensembl	RP11-381O7.1	noncoding	up	3.67461	0.000265	0.00471713
ENST00000428401	Ensembl	AC005300.5	noncoding	up	2.88677	0.000284	0.00493429
ENST00000487023	Ensembl	CTD-3010D24.1	noncoding	up	2.55444	0.000303	0.00509987
uc001oqe.1	UCSC_knowngene	AK097446	noncoding	up	3.46765	0.000307	0.00514603
ENST00000324731	Ensembl	RP11-392A14.2	noncoding	up	3.8637	0.000307	0.00514603
ENST00000328713	Ensembl	GAPDHP24	noncoding	up	2.73985	0.000313	0.0052153
ENST00000499710	Ensembl	AC015813.1	noncoding	up	3.00552	0.000322	0.00531735
ENST00000489563	Ensembl	RP11-352G18.1	noncoding	up	2.63257	0.000325	0.00534586
ENST00000426992	Ensembl	RP11-363I22.5	noncoding	up	2.44304	0.000327	0.00535286
ENST00000443562	Ensembl	RP5-1007M22.2	noncoding	up	2.33322	0.00033	0.00536699
NR_024127	RefSeq_NR	SNHG12	noncoding	up	2.59326	0.000338	0.00545171
ENST00000427342	Ensembl	AC078820.2	noncoding	up	3.22686	0.000361	0.00569086
CR597075	NRED		noncoding	up	5.8316	0.000379	0.0058551
ENST00000509267	Ensembl	AC105049.1	noncoding	up	3.59442	0.000395	0.00598917
AK055652	NRED		noncoding	up	4.35273	0.000412	0.00614949
ENST00000423051	Ensembl	AC012354.8	noncoding	up	2.50617	0.000415	0.00618257
ENST00000421295	Ensembl	AC012065.5	noncoding	up	2.5007	0.00044	0.00639548
AK095074	RNAdb		noncoding	up	4.25803	0.000491	0.00690229
ENST00000430308	Ensembl	RP11-110K8.1	noncoding	up	2.57085	0.000494	0.00690433
nc-HOXC10-118+	HOX cluster	nc-HOXC10-118	noncoding	up	2.31994	0.000531	0.00717331
AW086055	lincRNA	lincRNA-PRRC2C	noncoding	up	2.79499	0.000535	0.007209
ENST00000460082	Ensembl	CTB-47B8.1	noncoding	up	2.53495	0.000577	0.00758171
G31740	misc_RNA		noncoding	up	2.62505	0.000592	0.00768961
ENST00000514498	Ensembl	RP11-469O11.2	noncoding	up	2.33949	0.000607	0.00780493
ENST00000439856	Ensembl	RP11-229A19.3	noncoding	up	2.61537	0.000645	0.00808773
chr6:47317091-47336991-	lincRNA	lincRNA-TNFRSF21-1	noncoding	up	6.0909	0.000665	0.00828265
BF509048	lincRNA	lincRNA-FAM9C-3	noncoding	up	2.65215	0.000695	0.00853167
ENST00000431558	Ensembl	AC018809.6	noncoding	up	3.38782	0.000733	0.00882004
CR609715	misc_RNA		noncoding	up	4.56463	0.000748	0.00893729
ENST00000457497	Ensembl	AC016708.2	noncoding	up	3.14526	0.000839	0.00960496
exon2995+	lincRNA	lincRNA-FOXD1-2	noncoding	up	2.716	0.000844	0.00962634
ENST00000451239	Ensembl	RP11-345I18.3	noncoding	up	2.65151	0.000846	0.00962634
ENST00000499560	Ensembl	Z95152.2	noncoding	up	2.84673	0.000861	0.00973793
ENST00000434334	Ensembl	AC013733.5	noncoding	up	2.54144	0.000867	0.00976966
ENST00000440968	Ensembl	HNRPA1P3	noncoding	up	3.29328	0.000893	0.00995088
AK096036	misc_RNA		noncoding	up	4.64358	0.000908	0.0100248
ENST00000450133	Ensembl	RP9P	noncoding	up	4.65907	0.000913	0.0100349
ENST00000509942	Ensembl	AC008555.5	noncoding	up	3.86004	0.000918	0.0100438
uc010rog.1	UCSC_knowngene	NEAT1	noncoding	up	3.40248	0.000924	0.0100524
ENST00000456356	Ensembl	RP11-229P13.23	noncoding	up	4.54604	0.000929	0.0100524
ENST00000446054	Ensembl	AC074183.2	noncoding	up	3.17953	0.000931	0.0100524
ENST00000408950	Ensembl	FAM45B	noncoding	up	3.13809	0.000945	0.0101163
ENST00000305623	Ensembl	RP11-445P17.4	noncoding	up	3.67103	0.000954	0.0101711
uc010ayj.1	UCSC_knowngene	HBT8	noncoding	up	4.94498	0.000983	0.010373
ENST00000437586	Ensembl	RP4-633I8.1	noncoding	up	2.96168	0.0010068	0.0104501
ENST00000478110	Ensembl	RP11-436J20.2	noncoding	up	2.38693	0.00101216	0.0104739
ENST00000416832	Ensembl	AC132515.1	noncoding	up	4.56885	0.00105437	0.0107349
uc003iie.2	UCSC_knowngene	BC071807	noncoding	up	3.3994	0.00106849	0.0107994
ENST00000397001	Ensembl	RP11-269M20.1	noncoding	up	3.63478	0.00112571	0.0111895
ENST00000458547	Ensembl	AC007969.3	noncoding	up	3.74554	0.00113324	0.011201
ENST00000391782	Ensembl	AL590762.11	noncoding	up	3.08225	0.00115216	0.0113384
NR_027145	RefSeq_NR	LIMS3-LOC440895	noncoding	up	3.04292	0.0011755	0.0114793
ENST00000323801	Ensembl	AL356512.2	noncoding	up	3.67883	0.00120699	0.0117204
ENST00000417216	Ensembl	RBMS1P1	noncoding	up	2.80226	0.00121657	0.0117727
AY007095	misc_RNA		noncoding	up	7.58642	0.00123294	0.0118601
uc002nwk.1	UCSC_knowngene	AK125858	noncoding	up	3.85907	0.00123331	0.0118601
ENST00000417301	Ensembl	RP11-460E7.5	noncoding	up	3.793	0.0012571	0.0119759
NR_027028	RefSeq_NR	GUSBP1	noncoding	up	4.11143	0.00129739	0.0122186
ENST00000342073	Ensembl	AC093393.2	noncoding	up	3.00172	0.00133448	0.0124363
ENST00000433407	Ensembl	RP11-312B8.2	noncoding	up	2.64975	0.00133679	0.0124412
ENST00000468681	Ensembl	RP1-273G13.1	noncoding	up	2.82387	0.00134101	0.0124637
uc003pju.1	UCSC_knowngene	AK023685	noncoding	up	7.88764	0.00136364	0.0125914
ENST00000421542	Ensembl	FTHL10	noncoding	up	3.98705	0.0013664	0.0125984
ENST00000506450	Ensembl	RP11-302F12.2	noncoding	up	2.83376	0.00144248	0.013032
NR_003605	RefSeq_NR	C20orf199	noncoding	up	4.05321	0.00145062	0.0130817
uc010vae.1	UCSC_knowngene	LOC339047	noncoding	up	3.15376	0.00145995	0.0130867
ENST00000464118	Ensembl	CTC-448F2.1	noncoding	up	2.60033	0.00148425	0.0132275
ENST00000499458	Ensembl	AL137244.1	noncoding	up	3.55876	0.00152525	0.0134561
uc.341+	UCR	uc.341	noncoding	up	4.89134	0.00154612	0.0135611
ENST00000503096	Ensembl	RP11-365D23.1	noncoding	up	2.75061	0.00155175	0.0135846
NR_004053	RefSeq_NR	SOX2OT	noncoding	up	3.25929	0.00159812	0.0138767
NR_029423	RefSeq_NR	LOC139201	noncoding	up	3.10841	0.00164498	0.0141595
AF086033	misc_RNA		noncoding	up	4.95487	0.0017048	0.014491
NR_027439	RefSeq_NR	LOC100272216	noncoding	up	4.11319	0.00170544	0.014491
ENST00000477321	Ensembl	RP11-289K10.1	noncoding	up	2.87116	0.00171669	0.0145644
ENST00000400795	Ensembl	RP1-21O18.3	noncoding	up	3.50156	0.00179864	0.0149269
uc003jfz.2	UCSC_knowngene	CR620010	noncoding	up	4.15545	0.00180969	0.0149611
ENST00000446589	Ensembl	RP11-442O18.2	noncoding	up	3.25365	0.00182457	0.0150402
AF143872	misc_RNA		noncoding	up	4.26713	0.00182539	0.0150402
uc001tsw.2	UCSC_knowngene	C12orf47	noncoding	up	3.65957	0.00184225	0.0151162
ENST00000397254	Ensembl	RP6-218J18.2	noncoding	up	2.71362	0.0018804	0.0153205
ENST00000433352	Ensembl	RP11-151G12.1	noncoding	up	12.3978	0.00189465	0.0153914
chr13:73862624-73868384+	lincRNA	lincRNA-KLF12-2	noncoding	up	4.35231	0.00195328	0.0156657
ENST00000403118	Ensembl	AC005102.1	noncoding	up	3.39369	0.00202672	0.016014
ENST00000433622	Ensembl	RP11-309L24.6	noncoding	up	5.02911	0.00204513	0.0160643
NR_015423	RefSeq_NR	LOC572558	noncoding	up	4.05619	0.00206184	0.0161616
NR_015434	RefSeq_NR	LOC148413	noncoding	up	3.21643	0.00210714	0.0164149
ENST00000465478	Ensembl	RP11-777J24.1	noncoding	up	3.63416	0.00215383	0.0166721
NR_015341	RefSeq_NR	LRRC37B2	noncoding	up	5.35038	0.0021545	0.0166721
ENST00000462007	Ensembl	CTD-2303K11.1	noncoding	up	3.35548	0.00215588	0.0166735
ENST00000272567	Ensembl	RP11-395L14.17	noncoding	up	3.26875	0.00223522	0.017087
ENST00000464002	Ensembl	RP11-713C19.1	noncoding	up	4.9023	0.00225268	0.0171633
ENST00000514280	Ensembl	CTC-512J14.5	noncoding	up	7.91488	0.00226287	0.0172104
ENST00000416914	Ensembl	RP11-3N2.5	noncoding	up	2.68629	0.00227293	0.017235
AA489880	lincRNA	lincRNA-PAX1-2	noncoding	up	4.794	0.00227419	0.017235
ENST00000498198	Ensembl	RP11-428G5.1	noncoding	up	3.45995	0.0023353	0.0175141
ENST00000399543	Ensembl	AC025171.1	noncoding	up	4.18019	0.00235411	0.0175886
AK130193	misc_RNA		noncoding	up	4.37008	0.00242078	0.0179609
NR_024091	RefSeq_NR	ZFP91-CNTF	noncoding	up	2.46648	0.00254774	0.0186043
ENST00000432853	Ensembl	AC103564.6	noncoding	up	3.13496	0.00260332	0.0188907
ENST00000444843	Ensembl	CTD-2021A8.2	noncoding	up	2.7257	0.00260799	0.018892
BC041913	misc_RNA		noncoding	up	3.76228	0.00262	0.0189523
ENST00000497538	Ensembl	RP11-111F10.2	noncoding	up	2.3964	0.00264382	0.0190781
ENST00000439981	Ensembl	RPL15P1	noncoding	up	2.62877	0.00268888	0.0192298
NR_001298	RefSeq_NR	HLA-DRB6	noncoding	up	3.21565	0.00293551	0.0204635
ENST00000429225	Ensembl	SAR1AP4	noncoding	up	3.494	0.0030036	0.0207213
ENST00000416241	Ensembl	RP4-806M20.2	noncoding	up	3.7165	0.00302951	0.0207869
CR601671	misc_RNA		noncoding	up	5.17669	0.00303929	0.0208181
ENST00000441945	Ensembl	AL138479.2	noncoding	up	4.06818	0.00304929	0.0208298
ENST00000457704	Ensembl	RP1-232N11.2	noncoding	up	2.58745	0.00310497	0.0210649
ENST00000450340	Ensembl	KB-67B5.11	noncoding	up	3.25401	0.00328754	0.0218859
ENST00000510248	Ensembl	AC124944.3	noncoding	up	3.27207	0.00330033	0.0219289
NR_027928	RefSeq_NR	CHKB-CPT1B	noncoding	up	3.79073	0.00335901	0.0221082
NR_024408	RefSeq_NR	LOC253039	noncoding	up	5.08083	0.00336136	0.022112
ENST00000433573	Ensembl	AC026166.2	noncoding	up	3.9206	0.00336963	0.0221349
CR598364	misc_RNA		noncoding	up	5.88102	0.0034379	0.022402
uc010wkm.1	UCSC_knowngene	CR624169	noncoding	up	3.70192	0.00347533	0.0224889
AK125621	misc_RNA		noncoding	up	3.53946	0.00351604	0.0225713
BG898852	lincRNA	lincRNA-RAB3IP	noncoding	up	3.97448	0.00353408	0.0226466
AK057096	RNAdb		noncoding	up	2.95329	0.00355991	0.0227657
ENST00000440687	Ensembl	RPL13P2	noncoding	up	2.77808	0.00365275	0.0232032
uc003gzp.2	UCSC_knowngene	KIAA0167	noncoding	up	3.98278	0.0036848	0.0232901
ENST00000369385	Ensembl	HIST2H2BC	noncoding	up	2.61833	0.00369698	0.0233452
chr2:120183469-120186666-	lincRNA	lincRNA-DBI	noncoding	up	6.02146	0.00373628	0.0234165
ENST00000439897	Ensembl	RP11-91I11.1	noncoding	up	4.25925	0.00377444	0.0235448
ENST00000340779	Ensembl	RP11-797H7.5	noncoding	up	6.36684	0.00379898	0.0236443
NR_028514	RefSeq_NR	LOC100306951	noncoding	up	6.11534	0.00383134	0.0237779
AK024930	misc_RNA		noncoding	up	5.78268	0.00389586	0.0240789
ENST00000489612	Ensembl	RP11-251G23.3	noncoding	up	2.84941	0.00395069	0.0243053
ENST00000441699	Ensembl	FKBP9L	noncoding	up	3.15588	0.00397528	0.024387
BX648207	misc_RNA		noncoding	up	5.06229	0.00421242	0.025386
ENST00000449413	Ensembl	HLA-DRB9	noncoding	up	2.89067	0.00425072	0.0254841
ENST00000390546	Ensembl	AB019439.21	noncoding	up	4.13611	0.00429855	0.0256403
ENST00000514544	Ensembl	CTC-428G20.2	noncoding	up	7.95935	0.00449773	0.0263796
AK123438	misc_RNA		noncoding	up	5.07654	0.00453056	0.0265309
ENST00000401715	Ensembl	RP3-486D24.1	noncoding	up	2.6992	0.00470348	0.0270792
AK027294	misc_RNA		noncoding	up	2.89572	0.00473274	0.0271531
ENST00000442757	Ensembl	AC091177.1	noncoding	up	3.17046	0.00478473	0.0273045
NR_027775	RefSeq_NR	PMS2L5	noncoding	up	2.67794	0.00505548	0.0283479
uc002ukq.2	UCSC_knowngene	BC034000	noncoding	up	3.99795	0.00517467	0.0288096
BC000986	misc_RNA		noncoding	up	4.22696	0.0052403	0.0289857
ENST00000503579	Ensembl	RP11-627H22.9	noncoding	up	3.07089	0.00526925	0.0290878
ENST00000440735	Ensembl	RP11-365P13.3	noncoding	up	2.62309	0.00529152	0.0291637
ENST00000426330	Ensembl	RP11-419N10.5	noncoding	up	5.45289	0.00536188	0.0293654
ENST00000443127	Ensembl	RP11-293F5.8	noncoding	up	3.38943	0.00541758	0.0295895
uc001gla.1	UCSC_knowngene	CR621436	noncoding	up	4.30845	0.00554306	0.0299905
ENST00000453671	Ensembl	AC046143.5	noncoding	up	4.49109	0.00560392	0.0301324
AF339771	misc_RNA		noncoding	up	3.33851	0.00562094	0.0301997
HIT000260843	H-invDB		noncoding	up	3.79761	0.00566793	0.0303347
ENST00000417265	Ensembl	AC009963.4	noncoding	up	4.42559	0.00568935	0.0304156
ENST00000435612	Ensembl	XXyac-YX65C7_A.3	noncoding	up	4.85697	0.00580292	0.0307957
NR_027034	RefSeq_NR	LOC150381	noncoding	up	6.19458	0.00597861	0.0312851
ENST00000514848	Ensembl	CTD-2297D10.1	noncoding	up	2.55741	0.0060413	0.0314948
uc.300-	UCR	uc.300	noncoding	up	3.79501	0.00604613	0.0315059
ENST00000500959	Ensembl	AC012318.2	noncoding	up	5.78758	0.00608552	0.0316415
uc001iqe.2	UCSC_knowngene	CR625971	noncoding	up	7.0739	0.0062954	0.0323567
ENST00000416871	Ensembl	AC015818.10	noncoding	up	3.94879	0.00633444	0.0324971
uc002stj.1	UCSC_knowngene	Ig[kappa]	noncoding	up	3.94351	0.00643995	0.0328924
ENST00000405809	Ensembl	RP11-325O24.1	noncoding	up	5.45673	0.0064943	0.0330483
ENST00000403727	Ensembl	RP3-510O8.3	noncoding	up	5.20998	0.00653793	0.033185
NR_024271	RefSeq_NR	SEPT7P2	noncoding	up	5.0336	0.00662665	0.0335127
ENST00000502774	Ensembl	RP11-153M7.1	noncoding	up	3.42537	0.00667282	0.0336542
ENST00000425205	Ensembl	RP11-40H20.4	noncoding	up	4.24672	0.0066786	0.0336542
ENST00000437956	Ensembl	RP11-344H11.6	noncoding	up	6.17599	0.00668696	0.0336703
ENST00000513362	Ensembl	AC087854.2	noncoding	up	4.15703	0.00681002	0.0341165
AF113008	misc_RNA		noncoding	up	5.50105	0.00682389	0.0341274
ENST00000438185	Ensembl	LL22NC03-102D1.18	noncoding	up	4.42869	0.0071283	0.0350277
ENST00000482859	Ensembl	RP11-119H12.2	noncoding	up	2.24825	0.00722204	0.0352451
ENST00000440904	Ensembl	MTX1P1	noncoding	up	3.92192	0.00723147	0.0352498
ENST00000399474	Ensembl	FDPSL5	noncoding	up	3.78719	0.00731031	0.0354696
ENST00000430908	Ensembl	AC005152.3	noncoding	up	3.34915	0.00739949	0.0357166
ENST00000333854	Ensembl	RP11-181G12.2	noncoding	up	5.96288	0.00740145	0.0357166
ENST00000426169	Ensembl	RP4-639J15.1	noncoding	up	4.75847	0.00755817	0.0361339
ENST00000433036	Ensembl	AC133528.2	noncoding	up	3.96503	0.00791382	0.0371817
AK094778	misc_RNA		noncoding	up	2.63855	0.00801809	0.0374396
uc001sqo.2	UCSC_knowngene	CR602022	noncoding	up	3.17333	0.00801873	0.0374396
uc003hay.2	UCSC_knowngene	AK096319	noncoding	up	4.58483	0.00809005	0.0376711
BC041474	misc_RNA		noncoding	up	2.48338	0.00813186	0.0377849
ENST00000429110	Ensembl	RP11-432B10.1	noncoding	up	9.26465	0.00815265	0.0378483
HIT000093258	H-invDB		noncoding	up	3.01265	0.00834145	0.0382844
ENST00000425213	Ensembl	EEF1A1P	noncoding	up	4.4103	0.00852049	0.0387898
ENST00000430017	Ensembl	RP13-93L13.1	noncoding	up	3.47325	0.00853854	0.0388209
BX538256	misc_RNA		noncoding	up	2.99021	0.0085954	0.0389929
ENST00000423774	Ensembl	AC027612.6	noncoding	up	3.44556	0.00861893	0.0390456
NR_002605	RefSeq_NR	DLEU1	noncoding	up	4.95038	0.00895961	0.0400525
ENST00000514408	Ensembl	AC011468.2	noncoding	up	4.34401	0.00907528	0.0403614
ENST00000458461	Ensembl	RP11-526K17.2	noncoding	up	3.86533	0.00934005	0.0410544
ENST00000399049	Ensembl	RP11-527F15.1	noncoding	up	5.72375	0.00935291	0.0410823
ENST00000422023	Ensembl	RP11-242F11.2	noncoding	up	6.19207	0.00998819	0.0429078
NR_002229	RefSeq_NR	RPL23AP32	noncoding	up	3.22591	0.0099928	0.0429142
AL109705	NRED		noncoding	up	3.82466	0.010035	0.0430042
ENST00000511515	Ensembl	AC013558.1	noncoding	up	6.06526	0.0102634	0.0436349
BC043439	misc_RNA		noncoding	up	2.82294	0.0102956	0.0437138
ENST00000432119	Ensembl	RP11-100G15.3	noncoding	up	4.19186	0.0103092	0.0437156
uc003vhh.1	UCSC_knowngene	BC022431	noncoding	up	6.41551	0.0103192	0.0437204
HIT000022963	H-invDB		noncoding	up	7.14086	0.0103447	0.0437291
ENST00000441809	Ensembl	CTA-520D8.2	noncoding	up	3.773	0.0109105	0.0452846
uc003udn.2	UCSC_knowngene	PMS2L3	noncoding	up	3.84591	0.0109812	0.0454046
NR_002837	RefSeq_NR	UBE2MP1	noncoding	up	3.18295	0.0110859	0.0456738
CR611073	misc_RNA		noncoding	up	5.04411	0.0115771	0.0469005
ENST00000421044	Ensembl	RP11-528N21.2	noncoding	up	2.70908	0.0116072	0.0469102
CR590180	misc_RNA		noncoding	up	4.3272	0.0120041	0.0479299
ENST00000447613	Ensembl	RP11-327I22.5	noncoding	up	4.06807	0.0121885	0.0484945
chr1:181081092-181121244+	lincRNA	lincRNA-CACNA1E-3	noncoding	up	5.07347	0.0125174	0.0492628
ENST00000459980	Ensembl	RP11-5O17.2	noncoding	up	7.61301	0.0126616	0.0495423
NR_027052	RefSeq_NR	FLJ39582	noncoding	up	3.32685	0.0127587	0.0497002

## Sheet: upregulated lncRNAs in all 5
Upregulated lncRNAs in all 5 degenerative specimens with a normalized intensities altered more than 2 folds compared with the all normal samples
Seqname	Source data	Gene Symbol	Type	Regulation direction	Fold change	p-value	FDR
nc-HOXB9-186-	HOX cluster	nc-HOXB9-186	noncoding	up	4.26832	1.79e-07	0.000663
ENST00000471393	Ensembl	RP11-400K9.1	noncoding	up	6.8182	1.91e-07	0.000663
ENST00000396745	Ensembl	RP11-631M6.1	noncoding	up	3.61844	2.43e-07	0.000673
ENST00000432132	Ensembl	RP11-569G13.1	noncoding	up	2.67839	5.08e-07	0.000721
AK023939	misc_RNA		noncoding	up	52.0571	6e-07	0.000721
ENST00000424673	Ensembl	AC005517.2	noncoding	up	3.99847	6.02e-07	0.000721
ENST00000399569	Ensembl	RP1-321O10.2	noncoding	up	4.63075	6.23e-07	0.000721
ENST00000461676	Ensembl	RP11-475I24.4	noncoding	up	135.569	6.51e-07	0.000721
ENST00000421570	Ensembl	AC007387.2	noncoding	up	2.94972	7.77e-07	0.000721
ENST00000437667	Ensembl	RP11-563H8.2	noncoding	up	3.48577	8.75e-07	0.000721
ENST00000446897	Ensembl	RP11-241I20.3	noncoding	up	5.34635	8.95e-07	0.000721
ENST00000442317	Ensembl	GAPDHP37	noncoding	up	3.19529	9.83e-07	0.000721
ENST00000427600	Ensembl	RP11-543B16.1	noncoding	up	3.34625	1.01e-06	0.000721
ENST00000459730	Ensembl	RP11-70F11.2	noncoding	up	2.97799	1.04e-06	0.000721
ENST00000484956	Ensembl	RP5-1154E9.5	noncoding	up	11.1696	1.15e-06	0.000721
ENST00000486380	Ensembl	AC005790.2	noncoding	up	2.69999	1.18e-06	0.000721
ENST00000396274	Ensembl	RP11-385J23.1	noncoding	up	7.55767	1.2e-06	0.000721
ENST00000493874	Ensembl	RP11-526L22.1	noncoding	up	3.62046	1.26e-06	0.000729
G43223	misc_RNA		noncoding	up	38.324	1.47e-06	0.000774
ENST00000430523	Ensembl	PI4KAP1	noncoding	up	4.65659	1.47e-06	0.000774
ENST00000457554	Ensembl	RP11-761N21.2	noncoding	up	4.76699	1.55e-06	0.000774
ENST00000474540	Ensembl	RP11-832N8.1	noncoding	up	3.61447	1.72e-06	0.000796
ENST00000411645	Ensembl	RP11-6B6.3	noncoding	up	6.7842	1.83e-06	0.000817
ENST00000454426	Ensembl	HIST1H2APS2	noncoding	up	13.9337	1.99e-06	0.000862
ENST00000404167	Ensembl	COX6A1P3	noncoding	up	2.93973	2.31e-06	0.000929
ENST00000486874	Ensembl	CTD-2561B21.1	noncoding	up	5.00051	2.34e-06	0.000929
ENST00000432375	Ensembl	HNRPA1P2	noncoding	up	15.6494	2.35e-06	0.000929
ENST00000435496	Ensembl	ASSP5	noncoding	up	3.00032	2.71e-06	0.000964
BC009749	misc_RNA		noncoding	up	11.4825	2.84e-06	0.000978
ENST00000459631	Ensembl	CTD-3141N22.1	noncoding	up	3.36079	3.06e-06	0.000978
ENST00000358888	Ensembl	CTD-2031P19.2	noncoding	up	7.48541	3.14e-06	0.000978
ENST00000487122	Ensembl	AC006427.1	noncoding	up	2.88887	3.16e-06	0.000978
ENST00000429323	Ensembl	RP11-481A12.6	noncoding	up	2.80208	3.17e-06	0.000978
ENST00000398368	Ensembl	RP11-30P6.3	noncoding	up	6.48427	3.43e-06	0.000983
ENST00000495536	Ensembl	CTD-2377D24.4	noncoding	up	19.0271	3.64e-06	0.000983
ENST00000422478	Ensembl	RP11-709P2.1	noncoding	up	5.0747	3.68e-06	0.000983
ENST00000339867	Ensembl	RP3-391O22.3	noncoding	up	15.4691	3.71e-06	0.000983
ENST00000401418	Ensembl	RP11-565J7.3	noncoding	up	5.3351	3.71e-06	0.000983
ENST00000490750	Ensembl	RPLP0P2	noncoding	up	3.07194	3.9e-06	0.000983
ENST00000505935	Ensembl	RP11-19B4.1	noncoding	up	6.3485	4.47e-06	0.000997
ENST00000340697	Ensembl	RP11-67P15.1	noncoding	up	2.84417	4.49e-06	0.000997
ENST00000459978	Ensembl	RP11-20L24.1	noncoding	up	2.75468	4.68e-06	0.000997
ENST00000513369	Ensembl	RP11-159J3.1	noncoding	up	2.87206	4.8e-06	0.000997
ENST00000498379	Ensembl	CTD-2600H12.1	noncoding	up	3.26578	4.87e-06	0.000997
ENST00000459875	Ensembl	LA16c-306E5.1	noncoding	up	3.88405	4.93e-06	0.000997
ENST00000413189	Ensembl	RP4-781L3.1	noncoding	up	2.6917	4.98e-06	0.000997
ENST00000498999	Ensembl	CTB-36O1.5	noncoding	up	10.6424	5.02e-06	0.000997
ENST00000457262	Ensembl	EIF3LP2	noncoding	up	4.17196	5.29e-06	0.000997
ENST00000457473	Ensembl	RP11-28P17.2	noncoding	up	3.38607	5.3e-06	0.000997
ENST00000454107	Ensembl	RP11-57G10.1	noncoding	up	4.56521	5.36e-06	0.000997
ENST00000413846	Ensembl	RP11-526K21.2	noncoding	up	3.17301	5.39e-06	0.000997
ENST00000491343	Ensembl	RP11-128A6.1	noncoding	up	4.01757	5.7e-06	0.00103719
ENST00000403958	Ensembl	RP3-340B19.2	noncoding	up	4.58357	5.99e-06	0.00104729
ENST00000422772	Ensembl	AC093107.7	noncoding	up	5.05415	6.12e-06	0.00104729
ENST00000445515	Ensembl	RP11-416K24.2	noncoding	up	6.98348	6.12e-06	0.00104729
ENST00000456481	Ensembl	AC009245.3	noncoding	up	5.5404	6.27e-06	0.00104729
ENST00000425312	Ensembl	AC016734.2	noncoding	up	4.06133	6.32e-06	0.00104729
ENST00000486836	Ensembl	RP11-113A11.1	noncoding	up	5.815	6.65e-06	0.00104729
ENST00000424386	Ensembl	RP11-344A7.1	noncoding	up	5.99207	6.94e-06	0.00104729
ENST00000454750	Ensembl	AC009517.2	noncoding	up	3.58111	7.01e-06	0.00104729
ENST00000339459	Ensembl	RP11-958E11.1	noncoding	up	3.04947	7.05e-06	0.00104729
ENST00000422215	Ensembl	RP11-307O1.1	noncoding	up	3.16887	7.16e-06	0.00104729
ENST00000429441	Ensembl	RP11-1114A5.2	noncoding	up	3.44884	7.24e-06	0.00104729
ENST00000424002	Ensembl	RP11-10B2.3	noncoding	up	3.61863	7.25e-06	0.00104729
ENST00000444401	Ensembl	RP11-699A7.1	noncoding	up	3.49296	7.35e-06	0.00104729
ENST00000443728	Ensembl	RP11-2N21.2	noncoding	up	4.0425	7.38e-06	0.00104729
ENST00000465012	Ensembl	RP11-178L8.1	noncoding	up	3.92157	7.43e-06	0.00104729
ENST00000422915	Ensembl	RP1-40G4P.1	noncoding	up	2.92034	7.46e-06	0.00104729
ENST00000514124	Ensembl	VTRNA1-1	noncoding	up	6.85858	7.72e-06	0.00104729
ENST00000436164	Ensembl	AC098828.3	noncoding	up	3.4701	7.74e-06	0.00104729
BC043278	misc_RNA		noncoding	up	13.1624	7.9e-06	0.00104729
uc.414-	UCR	uc.414	noncoding	up	8.89734	7.98e-06	0.00104729
ENST00000451614	Ensembl	RP11-365F18.1	noncoding	up	4.22024	8.06e-06	0.00104729
CN357896	lincRNA	lincRNA-NTF3-3	noncoding	up	5.69932	8.16e-06	0.00104729
ENST00000325349	Ensembl	EEF1A1P6	noncoding	up	3.35937	8.16e-06	0.00104729
uc003kmo.1	UCSC_knowngene	AK094985	noncoding	up	6.0474	8.17e-06	0.00104729
ENST00000486538	Ensembl	RP11-10G15.1	noncoding	up	3.01139	8.27e-06	0.00104729
ENST00000509243	Ensembl	CTB-36O1.3	noncoding	up	3.59292	8.31e-06	0.00104729
ENST00000495884	Ensembl	KB-1967D12.1	noncoding	up	3.06788	8.6e-06	0.00105077
ENST00000448036	Ensembl	RP11-432F4.2	noncoding	up	4.75352	8.77e-06	0.00105077
ENST00000420617	Ensembl	AC000078.5	noncoding	up	2.4538	8.79e-06	0.00105077
ENST00000403475	Ensembl	RP11-378G13.2	noncoding	up	4.77869	9.05e-06	0.00106364
ENST00000440805	Ensembl	AC092662.1	noncoding	up	11.9322	9.05e-06	0.00106364
NR_024396	RefSeq_NR	MGC23270	noncoding	up	6.11878	9.57e-06	0.00110643
ENST00000452777	Ensembl	RP11-318C24.1	noncoding	up	3.70325	9.58e-06	0.00110643
ENST00000509908	Ensembl	CTB-88F18.3	noncoding	up	10.0252	9.73e-06	0.00110643
NR_026898	RefSeq_NR	RPL10	noncoding	up	6.12425	9.73e-06	0.00110643
uc004axb.2	UCSC_knowngene	BC070371	noncoding	up	7.19334	9.95e-06	0.00111541
ENST00000496996	Ensembl	CTD-2356P16.1	noncoding	up	4.51137	1e-05	0.00111541
ENST00000486088	Ensembl	RP11-1028N23.1	noncoding	up	3.43872	1.01e-05	0.00111541
ENST00000381357	Ensembl	RP11-435P24.2	noncoding	up	3.16539	1.03e-05	0.0011328
uc.45-	UCR	uc.45	noncoding	up	8.20461	1.05e-05	0.0011328
ENST00000393866	Ensembl	AC010087.4	noncoding	up	4.8242	1.05e-05	0.0011328
ENST00000450463	Ensembl	CTB-1048E9.7	noncoding	up	3.74731	1.06e-05	0.0011328
ENST00000445304	Ensembl	RPL17P1	noncoding	up	2.62677	1.08e-05	0.0011328
ENST00000458329	Ensembl	RP13-650G11.1	noncoding	up	3.76791	1.12e-05	0.00114947
ENST00000469924	Ensembl	CTD-3131K8.1	noncoding	up	2.59572	1.13e-05	0.00114947
ENST00000496507	Ensembl	RP11-302F12.1	noncoding	up	3.89318	1.13e-05	0.00114947
ENST00000445109	Ensembl	AC017080.1	noncoding	up	2.77675	1.16e-05	0.00115988
ENST00000422570	Ensembl	RP11-118F2.2	noncoding	up	3.30607	1.16e-05	0.00115988
ENST00000510231	Ensembl	RP11-777B9.5	noncoding	up	3.89701	1.17e-05	0.00115988
ENST00000498293	Ensembl	RPS17P5	noncoding	up	5.08625	1.18e-05	0.00115988
ENST00000421546	Ensembl	AC005077.14	noncoding	up	73.8202	1.19e-05	0.00115988
ENST00000415278	Ensembl	EEF1AL9	noncoding	up	11.3278	1.21e-05	0.00115988
ENST00000449897	Ensembl	AC140076.1	noncoding	up	2.66488	1.22e-05	0.00115988
ENST00000481016	Ensembl	CTD-3233P19.1	noncoding	up	2.47208	1.22e-05	0.00115988
uc002zdj.1	UCSC_knowngene	DQ577420	noncoding	up	4.67101	1.23e-05	0.00115988
ENST00000488389	Ensembl	RP4-710M3.1	noncoding	up	3.46833	1.3e-05	0.00120755
ENST00000512505	Ensembl	RPL39P5	noncoding	up	4.56316	1.32e-05	0.00121284
ENST00000382676	Ensembl	AF238378.3	noncoding	up	18.4938	1.32e-05	0.00121284
AK125352	misc_RNA		noncoding	up	3.12148	1.36e-05	0.0012272
ENST00000413752	Ensembl	RP4-666O22.1	noncoding	up	3.88022	1.4e-05	0.00123209
ENST00000425565	Ensembl	RP11-122F14.2	noncoding	up	4.30706	1.4e-05	0.00123209
ENST00000392902	Ensembl	RP11-355O1.7	noncoding	up	8.14886	1.48e-05	0.00124912
ENST00000478778	Ensembl	CTB-118N6.1	noncoding	up	2.88458	1.51e-05	0.00125481
ENST00000412502	Ensembl	RPL37AP1	noncoding	up	3.73708	1.51e-05	0.00125481
ENST00000434429	Ensembl	RP11-20O24.1	noncoding	up	3.27187	1.53e-05	0.00125481
ENST00000394245	Ensembl	RP11-425J20.1	noncoding	up	4.40016	1.53e-05	0.00125481
ENST00000451469	Ensembl	RP11-241K18.3	noncoding	up	9.51147	1.53e-05	0.00125481
ENST00000442568	Ensembl	ATP6V1G1P3	noncoding	up	3.58925	1.54e-05	0.00125883
ENST00000440360	Ensembl	AC079767.3	noncoding	up	3.59225	1.57e-05	0.00126164
ENST00000498753	Ensembl	RP11-343B5.1	noncoding	up	4.4485	1.58e-05	0.00126164
ENST00000407033	Ensembl	RP11-472M19.3	noncoding	up	3.08658	1.61e-05	0.001275
ENST00000465776	Ensembl	RP11-200A13.2	noncoding	up	2.90179	1.62e-05	0.00143114
ENST00000477662	Ensembl	CTD-2503O16.1	noncoding	up	3.29682	1.65e-05	0.00143114
ENST00000439405	Ensembl	AF186191.1	noncoding	up	2.61035	1.65e-05	0.00143114
ENST00000411674	Ensembl	RP11-115A15.3	noncoding	up	6.85245	1.7e-05	0.00143114
ENST00000462675	Ensembl	RP11-803B1.7	noncoding	up	3.76462	1.76e-05	0.00143114
ENST00000480271	Ensembl	RP11-494M8.1	noncoding	up	2.4953	1.78e-05	0.00143114
ENST00000514459	Ensembl	CTB-28J9.3	noncoding	up	97.7114	1.78e-05	0.00143114
ENST00000433385	Ensembl	AC018737.6	noncoding	up	3.18984	1.79e-05	0.00143114
ENST00000413840	Ensembl	CTD-2192J16.15	noncoding	up	3.30281	1.83e-05	0.00143114
ENST00000485633	Ensembl	RP11-614L17.1	noncoding	up	3.04758	1.84e-05	0.00143114
uc001igy.1	UCSC_knowngene	BC037918	noncoding	up	15.6424	1.91e-05	0.00143114
ENST00000439197	Ensembl	AC016727.3	noncoding	up	3.55041	1.96e-05	0.00143114
ENST00000463110	Ensembl	RP11-359H18.1	noncoding	up	2.65422	2.02e-05	0.00143114
uc004cov.3	UCSC_knowngene	STRF6	noncoding	up	4.57046	2.02e-05	0.00143114
ENST00000401067	Ensembl	RP11-334L9.1	noncoding	up	3.5905	2.04e-05	0.00143114
ENST00000495197	Ensembl	RP11-508N22.4	noncoding	up	3.4335	2.1e-05	0.00143114
AK094780	lincRNA	lincRNA-GALNTL2-1	noncoding	up	6.81836	2.13e-05	0.00143114
ENST00000463581	Ensembl	RP11-144C9.1	noncoding	up	2.67813	2.14e-05	0.00143114
ENST00000358609	Ensembl	RPL27AP	noncoding	up	3.80549	2.15e-05	0.00143114
ENST00000331267	Ensembl	RP1-164F3.6	noncoding	up	5.95863	2.18e-05	0.00143114
ENST00000484010	Ensembl	RP11-428G5.2	noncoding	up	2.38436	2.19e-05	0.00143114
ENST00000320371	Ensembl	RPL23P2	noncoding	up	2.9963	2.2e-05	0.00143114
ENST00000431458	Ensembl	FTLL2	noncoding	up	8.16769	2.21e-05	0.00143114
ENST00000442125	Ensembl	RP13-126P21.1	noncoding	up	3.86502	2.22e-05	0.00143114
uc010itb.1	UCSC_knowngene	LOC25845	noncoding	up	11.451	2.22e-05	0.00143114
ENST00000465274	Ensembl	RP11-226F19.1	noncoding	up	3.15642	2.27e-05	0.00143187
ENST00000462203	Ensembl	RP11-8P13.1	noncoding	up	2.95502	2.27e-05	0.00143187
ENST00000434028	Ensembl	RP11-284P20.4	noncoding	up	3.16183	2.29e-05	0.00143187
ENST00000444633	Ensembl	RP11-379D21.3	noncoding	up	3.02451	2.31e-05	0.00143187
ENST00000419696	Ensembl	RP4-686J16.2	noncoding	up	2.73733	2.31e-05	0.00143187
ENST00000444159	Ensembl	RP11-490C5.1	noncoding	up	2.25786	2.34e-05	0.00143615
ENST00000422565	Ensembl	RP13-470G3.1	noncoding	up	2.55046	2.47e-05	0.00149899
ENST00000445481	Ensembl	AP000963.2	noncoding	up	4.58067	2.49e-05	0.00149899
ENST00000491732	Ensembl	CTD-2102F19.1	noncoding	up	2.91805	2.51e-05	0.00149899
ENST00000497298	Ensembl	CTD-2329C7.1	noncoding	up	2.72458	2.55e-05	0.00150641
ENST00000448115	Ensembl	RP11-302I18.1	noncoding	up	2.95388	2.55e-05	0.00150641
ENST00000468671	Ensembl	RP11-14K2.1	noncoding	up	3.46467	2.61e-05	0.00152631
ENST00000509155	Ensembl	RP11-352E6.2	noncoding	up	4.18787	2.62e-05	0.00152631
ENST00000440420	Ensembl	AC005094.2	noncoding	up	4.33885	2.62e-05	0.00152631
ENST00000436276	Ensembl	RPS15AP5	noncoding	up	3.39204	2.63e-05	0.00152748
ENST00000433189	Ensembl	RP11-344N17.2	noncoding	up	2.61191	2.65e-05	0.00152962
ENST00000393325	Ensembl	RP11-420H19.3	noncoding	up	3.35371	2.75e-05	0.00157208
ENST00000495104	Ensembl	RP11-366M4.2	noncoding	up	2.83395	2.81e-05	0.00158787
ENST00000408928	Ensembl	AC099535.4	noncoding	up	3.57327	2.82e-05	0.00158787
ENST00000462935	Ensembl	RP11-9H16.1	noncoding	up	2.69993	2.83e-05	0.00158884
ENST00000441633	Ensembl	RP11-10B2.1	noncoding	up	5.41233	2.86e-05	0.00159826
ENST00000474180	Ensembl	RP11-504H5.1	noncoding	up	2.52001	2.87e-05	0.00159826
ENST00000497406	Ensembl	RP11-557F20.1	noncoding	up	3.23646	2.93e-05	0.00162766
ENST00000402039	Ensembl	RP11-134L4.1	noncoding	up	3.52433	2.97e-05	0.00163836
ENST00000442064	Ensembl	RP4-725G10.3	noncoding	up	6.75043	2.98e-05	0.00163836
AK022008	NRED		noncoding	up	2.84186	3.07e-05	0.00166226
ENST00000472300	Ensembl	RP11-16F15.2	noncoding	up	2.81175	3.1e-05	0.0016727
uc003fxi.2	UCSC_knowngene	MFI2	noncoding	up	3.14957	3.13e-05	0.001678
ENST00000419498	Ensembl	RP11-544K18.2	noncoding	up	3.20342	3.22e-05	0.00171189
ENST00000449433	Ensembl	RBPJP5	noncoding	up	3.54159	3.25e-05	0.00171444
ENST00000411556	Ensembl	RBPJP6	noncoding	up	4.3037	3.25e-05	0.00171444
ENST00000454675	Ensembl	AC092155.1	noncoding	up	2.48395	3.42e-05	0.00177793
ENST00000392730	Ensembl	AC073621.1	noncoding	up	5.46307	3.52e-05	0.0018136
uc001aaz.2	UCSC_knowngene	BC018860	noncoding	up	6.8646	3.53e-05	0.0018136
ENST00000450915	Ensembl	AC006988.3	noncoding	up	5.38628	3.61e-05	0.00182743
ENST00000492525	Ensembl	RP11-51J9.1	noncoding	up	2.9109	3.67e-05	0.00184401
ENST00000498256	Ensembl	RP11-200A24.1	noncoding	up	2.89237	3.68e-05	0.00184401
ENST00000420302	Ensembl	RP11-215A21.2	noncoding	up	4.00924	3.72e-05	0.00185498
ENST00000412705	Ensembl	RP4-640E24.1	noncoding	up	16.0024	3.95e-05	0.00190889
ENST00000443918	Ensembl	RP4-694A7.3	noncoding	up	3.72351	3.95e-05	0.00190889
NR_029404	RefSeq_NR	LOC649395	noncoding	up	2.74423	3.96e-05	0.00190889
ENST00000414329	Ensembl	RP11-106M7.4	noncoding	up	2.97205	3.96e-05	0.00190889
ENST00000438916	Ensembl	AC093377.1	noncoding	up	5.59496	4e-05	0.00191842
ENST00000513513	Ensembl	RP11-704P17.1	noncoding	up	3.28284	4.01e-05	0.00191842
ENST00000471856	Ensembl	RP11-337C18.5	noncoding	up	7.13191	4.1e-05	0.00194033
ENST00000393026	Ensembl	AP002884.1	noncoding	up	5.13238	4.23e-05	0.00198977
ENST00000455507	Ensembl	RP11-507C10.7	noncoding	up	5.55234	4.23e-05	0.00198977
ENST00000433493	Ensembl	RP5-859M6.1	noncoding	up	4.14861	4.26e-05	0.00198979
ENST00000391389	Ensembl	RP11-134K1.2	noncoding	up	2.47757	4.28e-05	0.00198979
ENST00000437802	Ensembl	COX7A2P2	noncoding	up	3.8127	4.34e-05	0.00201264
uc002gvw.2	UCSC_knowngene	AB055772	noncoding	up	3.62243	4.38e-05	0.00202267
CR749802	lincRNA	lincRNA-MBNL2-1	noncoding	up	5.29663	4.43e-05	0.00203549
ENST00000493323	Ensembl	RP11-264F23.1	noncoding	up	3.40592	4.49e-05	0.00205279
AK124624	misc_RNA		noncoding	up	9.0713	4.51e-05	0.00205691
BC034928	RNAdb		noncoding	up	2.99159	4.59e-05	0.0020791
ENST00000474589	Ensembl	RP11-713P14.1	noncoding	up	2.67803	4.65e-05	0.00207996
ENST00000327878	Ensembl	CTD-2287O16.1	noncoding	up	3.27308	4.66e-05	0.00207996
ENST00000425052	Ensembl	RP11-46H11.1	noncoding	up	2.59313	4.67e-05	0.00207996
AK095069	NRED		noncoding	up	10.7632	4.68e-05	0.00207996
ENST00000495623	Ensembl	RP11-627K11.1	noncoding	up	3.44296	4.72e-05	0.00208448
ENST00000424919	Ensembl	AF003626.2	noncoding	up	4.0872	4.72e-05	0.00208448
ENST00000429515	Ensembl	AC097523.1	noncoding	up	2.73079	4.77e-05	0.00210158
ENST00000409926	Ensembl	AP000357.4	noncoding	up	4.77984	4.82e-05	0.0021153
ENST00000459634	Ensembl	RP11-192C21.1	noncoding	up	3.12987	4.84e-05	0.0021153
ENST00000419025	Ensembl	EEF1A1P8	noncoding	up	7.42575	4.88e-05	0.00212717
ENST00000458635	Ensembl	CTD-3105H18.5	noncoding	up	3.19566	4.92e-05	0.00212717
ENST00000451936	Ensembl	RBPJP2	noncoding	up	4.18134	4.98e-05	0.00212979
ENST00000432950	Ensembl	RP11-397P14.3	noncoding	up	5.5586	5.01e-05	0.00212979
uc002qyd.1	UCSC_knowngene	BC113076	noncoding	up	2.83906	5.06e-05	0.00212979
ENST00000412750	Ensembl	AC007610.1	noncoding	up	2.74541	5.09e-05	0.00212979
ENST00000481064	Ensembl	RP11-162A12.1	noncoding	up	3.51061	5.12e-05	0.00212979
ENST00000439829	Ensembl	AP002381.2	noncoding	up	4.89742	5.12e-05	0.00212979
ENST00000433698	Ensembl	RP11-526D8.3	noncoding	up	5.38276	5.13e-05	0.00212979
ENST00000431117	Ensembl	AC008278.3	noncoding	up	25.5517	5.18e-05	0.00213048
ENST00000509352	Ensembl	CTC-327F10.3	noncoding	up	4.38544	5.21e-05	0.00213803
NR_024609	RefSeq_NR	FLJ44054	noncoding	up	12.0465	5.29e-05	0.00215864
ENST00000462623	Ensembl	RP11-154D3.1	noncoding	up	7.98734	5.34e-05	0.00217076
ENST00000512910	Ensembl	RP11-168A11.3	noncoding	up	3.70666	5.36e-05	0.00217179
ENST00000405151	Ensembl	RP1-179E13.1	noncoding	up	5.75765	5.39e-05	0.00217675
ENST00000487352	Ensembl	RP11-100N21.1	noncoding	up	5.19272	5.4e-05	0.00217675
uc001hyk.1	UCSC_knowngene	BC133032	noncoding	up	3.02203	5.56e-05	0.00221314
ENST00000461005	Ensembl	RP4-800G7.1	noncoding	up	3.74094	5.57e-05	0.00221314
ENST00000496450	Ensembl	RP11-159H22.1	noncoding	up	2.65862	5.72e-05	0.00223059
NR_023938	RefSeq_NR	C14orf132	noncoding	up	25.3157	5.75e-05	0.00223059
ENST00000438827	Ensembl	RP11-157F20.1	noncoding	up	3.02004	5.76e-05	0.00223059
ENST00000441047	Ensembl	AC090079.1	noncoding	up	2.93539	5.79e-05	0.0022352
ENST00000415894	Ensembl	RP11-466F5.9	noncoding	up	4.39806	5.81e-05	0.00223624
ENST00000294916	Ensembl	RP11-4I17.1	noncoding	up	2.84848	5.89e-05	0.00226361
ENST00000455650	Ensembl	RP11-445N18.3	noncoding	up	2.57358	6e-05	0.0022855
AL122062	misc_RNA		noncoding	up	3.94011	6.12e-05	0.0023173
ENST00000425761	Ensembl	RP4-753D5.4	noncoding	up	5.91082	6.15e-05	0.0023173
ENST00000449443	Ensembl	RP11-95P9.1	noncoding	up	3.65249	6.15e-05	0.0023173
uc003gsd.2	UCSC_knowngene	pKBF-2	noncoding	up	7.53598	6.17e-05	0.0023173
ENST00000513215	Ensembl	VTRNA1-3	noncoding	up	7.97674	6.2e-05	0.00231738
ENST00000495111	Ensembl	RP11-1094M14.1	noncoding	up	2.95728	6.2e-05	0.00231738
NR_003034	RefSeq_NR	LOC441601	noncoding	up	3.9893	6.28e-05	0.00233567
uc003mjv.3	UCSC_knowngene	CR598488	noncoding	up	33.526	6.32e-05	0.00233567
ENST00000473590	Ensembl	CTC-232H10.1	noncoding	up	3.28829	6.37e-05	0.00233567
ENST00000439970	Ensembl	RPL12P11	noncoding	up	6.59816	6.38e-05	0.00233567
ENST00000477300	Ensembl	RP11-8J23.1	noncoding	up	3.85872	6.4e-05	0.00233567
ENST00000476147	Ensembl	RP11-587D21.1	noncoding	up	3.95605	6.45e-05	0.00233567
ENST00000457423	Ensembl	RPS15AP1	noncoding	up	2.4915	6.46e-05	0.00233567
ENST00000493832	Ensembl	CTD-2325P2.2	noncoding	up	5.60974	6.47e-05	0.00233567
ENST00000465359	Ensembl	RP11-333A23.1	noncoding	up	3.82996	6.48e-05	0.00233567
ENST00000427962	Ensembl	RP11-235D19.2	noncoding	up	8.0833	6.57e-05	0.00233766
ENST00000424092	Ensembl	AC004985.13	noncoding	up	5.09208	6.69e-05	0.00236753
ENST00000472498	Ensembl	RP11-655M14.2	noncoding	up	3.20353	6.8e-05	0.00238981
ENST00000502069	Ensembl	AL121893.1	noncoding	up	3.40443	6.85e-05	0.00239311
ENST00000433953	Ensembl	RP4-654H19.2	noncoding	up	2.9256	6.87e-05	0.00239311
NR_001590	RefSeq_NR	IFITM4P	noncoding	up	3.54014	6.92e-05	0.00239415
chr8:87319334-87331334+	lincRNA	lincRNA-WWP1	noncoding	up	29.107	6.94e-05	0.00239415
ENST00000514975	Ensembl	AC004066.1	noncoding	up	14.8342	6.94e-05	0.00239415
ENST00000357305	Ensembl	BX649597.1	noncoding	up	3.25848	6.96e-05	0.00239415
ENST00000446011	Ensembl	AC016700.6	noncoding	up	2.60814	7.06e-05	0.00242343
ENST00000495472	Ensembl	RP11-451J24.1	noncoding	up	4.53986	7.1e-05	0.00243165
BF541384	lincRNA	lincRNA-SRD5A3	noncoding	up	12.0755	7.18e-05	0.00244041
ENST00000393336	Ensembl	CTD-2666L21.3	noncoding	up	2.49406	7.31e-05	0.00246604
ENST00000422457	Ensembl	RP11-175B9.3	noncoding	up	5.2521	7.33e-05	0.00246604
ENST00000450188	Ensembl	RPL39P	noncoding	up	4.28147	7.45e-05	0.00249036
ENST00000491435	Ensembl	RP11-50D9.1	noncoding	up	3.64625	7.5e-05	0.00249036
ENST00000496058	Ensembl	RP11-555K12.2	noncoding	up	2.85704	7.52e-05	0.00249036
BG184634	lincRNA	lincRNA-OTP	noncoding	up	3.61012	7.52e-05	0.00249036
BC050642	lincRNA	lincRNA-ENO1-1	noncoding	up	5.36928	7.54e-05	0.00249036
ENST00000486977	Ensembl	RP11-25I15.1	noncoding	up	3.28971	7.54e-05	0.00249036
ENST00000472363	Ensembl	RP11-125C16.1	noncoding	up	2.80862	7.62e-05	0.00250261
ENST00000430795	Ensembl	RP11-156G14.6	noncoding	up	3.39794	7.78e-05	0.00252088
ENST00000439929	Ensembl	AC092933.3	noncoding	up	3.7379	7.83e-05	0.0025264
ENST00000429825	Ensembl	AC013717.3	noncoding	up	3.14791	7.87e-05	0.0025329
ENST00000426713	Ensembl	NCRNA00116	noncoding	up	4.70063	7.95e-05	0.00254712
ENST00000478056	Ensembl	RP11-268P4.1	noncoding	up	4.17874	8.03e-05	0.00256588
ENST00000432924	Ensembl	RP11-340C20.2	noncoding	up	5.12026	8.17e-05	0.00258635
ENST00000391873	Ensembl	RP4-559A3.5	noncoding	up	3.51649	8.19e-05	0.00258797
uc001lvb.1	UCSC_knowngene	H19	noncoding	up	3.38581	8.53e-05	0.00265295
ENST00000452984	Ensembl	AC133965.1	noncoding	up	2.9547	8.66e-05	0.0026754
ENST00000448722	Ensembl	HSPBL3	noncoding	up	2.64036	8.87e-05	0.00270841
ENST00000404330	Ensembl	RP11-250B2.1	noncoding	up	2.98903	8.87e-05	0.00270841
ENST00000448964	Ensembl	RP11-541H12.1	noncoding	up	2.93332	8.91e-05	0.00271552
ENST00000511037	Ensembl	CTB-36O1.6	noncoding	up	4.95605	9.08e-05	0.00273881
ENST00000486062	Ensembl	CTC-451A6.1	noncoding	up	2.83272	9.1e-05	0.00273881
ENST00000421314	Ensembl	MTL1	noncoding	up	3.27745	9.11e-05	0.00273881
ENST00000422792	Ensembl	AC079807.3	noncoding	up	4.23928	9.17e-05	0.00274672
ENST00000417593	Ensembl	AC114812.2	noncoding	up	6.50807	9.17e-05	0.00274672
ENST00000393653	Ensembl	RP11-518K17.3	noncoding	up	3.07508	9.27e-05	0.00276178
ENST00000434365	Ensembl	RP1-241P17.3	noncoding	up	3.49938	9.4e-05	0.00278016
ENST00000507344	Ensembl	RP11-51P8.1	noncoding	up	5.1004	9.46e-05	0.00279131
ENST00000420444	Ensembl	RP11-94N9.1	noncoding	up	4.10592	9.52e-05	0.00279796
ENST00000376781	Ensembl	UBBP2	noncoding	up	2.87421	9.64e-05	0.00281962
ENST00000439199	Ensembl	RPS2P32	noncoding	up	2.66631	9.66e-05	0.00281962
ENST00000460281	Ensembl	CTC-512J14.1	noncoding	up	3.91823	9.76e-05	0.00283868
ENST00000399511	Ensembl	RP11-609K12.2	noncoding	up	3.34731	9.87e-05	0.00284547
AW675401	lincRNA	lincRNA-GFRA2-4	noncoding	up	17.8148	9.92e-05	0.00285413
ENST00000458678	Ensembl	RP11-435F13.1	noncoding	up	6.54464	0.000101	0.00288559
ENST00000503537	Ensembl	CTD-2165H16.1	noncoding	up	2.71899	0.000102	0.00289173
ENST00000465398	Ensembl	RP11-216N21.2	noncoding	up	2.59875	0.000102	0.00289387
ENST00000413920	Ensembl	ST13P	noncoding	up	3.575	0.000102	0.00290071
NR_003007	RefSeq_NR	SCARNA23	noncoding	up	4.98501	0.000103	0.00290454
AK129956	misc_RNA		noncoding	up	8.84805	0.000103	0.00290307
uc001pec.2	UCSC_knowngene	TAF1D	noncoding	up	4.45425	0.000104	0.00292598
ENST00000447700	Ensembl	AC073331.2	noncoding	up	2.57973	0.000105	0.00293585
ENST00000478433	Ensembl	RP5-916O11.1	noncoding	up	4.77595	0.000106	0.00293585
ENST00000503502	Ensembl	RP11-308D13.1	noncoding	up	22.9359	0.000106	0.00293585
ENST00000510773	Ensembl	RP11-192C21.3	noncoding	up	2.9944	0.000106	0.00293585
ENST00000418887	Ensembl	AC015977.5	noncoding	up	2.9799	0.000106	0.00293585
ENST00000434913	Ensembl	FTHL20	noncoding	up	4.43131	0.000107	0.00295162
ENST00000455246	Ensembl	HOTAIR	noncoding	up	3.86968	0.000108	0.00295795
ENST00000430724	Ensembl	RP11-115D7.3	noncoding	up	4.94985	0.00011	0.00298231
ENST00000496042	Ensembl	RP11-452G18.1	noncoding	up	3.03594	0.000111	0.00299968
ENST00000309178	Ensembl	GLRXP3	noncoding	up	6.57427	0.000111	0.00299968
ENST00000475768	Ensembl	AP000797.1	noncoding	up	4.46063	0.000113	0.00303997
ENST00000512134	Ensembl	AC004510.2	noncoding	up	4.07851	0.000114	0.00305451
ENST00000453188	Ensembl	AC009945.4	noncoding	up	4.17471	0.000114	0.00305451
uc004cos.3	UCSC_knowngene	TVAS5	noncoding	up	8.55599	0.000115	0.00306472
ENST00000480068	Ensembl	RP11-689J19.1	noncoding	up	2.38497	0.000115	0.00306472
ENST00000417354	Ensembl	RP5-1116C7.1	noncoding	up	2.55657	0.000116	0.00307249
ENST00000389400	Ensembl	RPS3AP5	noncoding	up	3.73591	0.000116	0.00307249
uc.28-	UCR	uc.28	noncoding	up	20.4946	0.000121	0.003143
AF070538	NRED		noncoding	up	7.16787	0.000121	0.003143
ENST00000451383	Ensembl	AC009474.2	noncoding	up	4.28255	0.000122	0.00315785
Z70769	RNAdb		noncoding	up	11.1379	0.000123	0.00316661
ENST00000433403	Ensembl	AC011998.4	noncoding	up	2.82509	0.000125	0.00317946
ENST00000447420	Ensembl	RP4-803A2.2	noncoding	up	2.73792	0.000127	0.00322498
ENST00000446057	Ensembl	RP11-564A8.4	noncoding	up	5.27598	0.000127	0.00322498
ENST00000443195	Ensembl	RP11-401M16.3	noncoding	up	3.54986	0.000128	0.00322889
ENST00000449463	Ensembl	RP3-390M24.1	noncoding	up	3.80057	0.000129	0.00322889
ENST00000412567	Ensembl	RP11-389O22.5	noncoding	up	3.04917	0.000129	0.00322889
ENST00000418558	Ensembl	RP11-340I6.4	noncoding	up	4.88769	0.000129	0.00322889
ENST00000506558	Ensembl	RP11-313P13.3	noncoding	up	4.64506	0.000132	0.00326946
ENST00000399198	Ensembl	RP11-209K10.1	noncoding	up	3.71441	0.000133	0.0032734
ENST00000396599	Ensembl	AC005062.3	noncoding	up	3.5247	0.000134	0.0032734
CR613195	RNAdb		noncoding	up	4.39018	0.000137	0.00333703
ENST00000505218	Ensembl	CTB-67I13.1	noncoding	up	2.45795	0.000137	0.00333703
NR_002944	RefSeq_NR	HNRPA1L-2	noncoding	up	5.04917	0.000142	0.00340364
uc010vds.1	UCSC_knowngene	IMAA	noncoding	up	4.95612	0.000143	0.00340695
ENST00000490252	Ensembl	RP11-179A9.1	noncoding	up	4.49973	0.000143	0.00340695
ENST00000451828	Ensembl	RP11-108M9.3	noncoding	up	3.41673	0.000143	0.00340695
ENST00000429485	Ensembl	AC016697.2	noncoding	up	7.67253	0.000144	0.00340695
ENST00000425487	Ensembl	RP11-75A9.2	noncoding	up	2.70543	0.000144	0.00340695
ENST00000477007	Ensembl	RP11-106M3.1	noncoding	up	4.76082	0.000144	0.00340695
ENST00000414825	Ensembl	RP11-460E7.7	noncoding	up	5.92979	0.000146	0.0034231
ENST00000482557	Ensembl	RP11-71L14.1	noncoding	up	3.42631	0.000148	0.00343505
uc011crg.1	UCSC_knowngene	SMA4	noncoding	up	8.02663	0.000151	0.00347725
ENST00000472981	Ensembl	RP11-796G6.1	noncoding	up	3.91737	0.000155	0.00353192
ENST00000310599	Ensembl	RP11-209A2.1	noncoding	up	2.57997	0.000156	0.00353816
ENST00000426171	Ensembl	RP11-415H23.4	noncoding	up	5.13377	0.000157	0.00354326
ENST00000444980	Ensembl	COX6CP2	noncoding	up	8.49274	0.000159	0.00358155
AL157495	NRED		noncoding	up	2.93364	0.00016	0.00359641
AF116704	misc_RNA		noncoding	up	6.06998	0.000161	0.00360594
ENST00000509726	Ensembl	RP11-543L14.1	noncoding	up	5.64547	0.000162	0.00361395
ENST00000449334	Ensembl	RP11-348H3.2	noncoding	up	2.50651	0.000164	0.00363712
ENST00000425109	Ensembl	RP4-704D21.2	noncoding	up	6.77996	0.000164	0.00363712
ENST00000359165	Ensembl	EEF1A1P12	noncoding	up	4.50603	0.000165	0.00365201
ENST00000440331	Ensembl	RPS26P2	noncoding	up	2.28707	0.000167	0.00366686
ENST00000510957	Ensembl	CTA-963H5.5	noncoding	up	2.62639	0.000169	0.0036764
ENST00000481419	Ensembl	AC006539.2	noncoding	up	3.01367	0.000169	0.0036764
ENST00000405131	Ensembl	RP11-288G3.3	noncoding	up	2.709	0.00017	0.00368829
ENST00000405257	Ensembl	RP11-620A17.1	noncoding	up	3.31746	0.000172	0.00372404
ENST00000436372	Ensembl	AL590762.6	noncoding	up	4.83178	0.000175	0.00374113
ENST00000427308	Ensembl	RP11-390F4.2	noncoding	up	2.55315	0.000175	0.00374113
AF116719	misc_RNA		noncoding	up	4.31281	0.000177	0.00376467
ENST00000450668	Ensembl	RP11-159C21.3	noncoding	up	3.14051	0.000178	0.00377118
AL832164	RNAdb		noncoding	up	12.0016	0.000178	0.00377118
BC012900	misc_RNA		noncoding	up	8.56102	0.000179	0.00379766
ENST00000415453	Ensembl	RP11-365O16.1	noncoding	up	4.65946	0.000181	0.00380247
AL713633	misc_RNA		noncoding	up	7.43528	0.000181	0.00380247
ENST00000449240	Ensembl	AC073415.2	noncoding	up	5.2982	0.000183	0.00383848
ENST00000467018	Ensembl	CTC-251H24.1	noncoding	up	3.3313	0.000184	0.00385405
AL359062	misc_RNA		noncoding	up	17.7141	0.000189	0.00391023
BC019085	NRED		noncoding	up	5.37377	0.000193	0.00395786
uc002the.2	UCSC_knowngene	LOC541471	noncoding	up	6.08337	0.000195	0.00396718
ENST00000313836	Ensembl	AC004996.2	noncoding	up	3.28658	0.000197	0.00397773
ENST00000441043	Ensembl	AC073271.1	noncoding	up	5.39797	0.000199	0.00400929
AL713738	misc_RNA		noncoding	up	8.78261	0.000201	0.00404184
ENST00000443162	Ensembl	AC004854.4	noncoding	up	4.66068	0.000202	0.00405024
ENST00000413849	Ensembl	RPL31P2	noncoding	up	3.86678	0.000203	0.00406314
ENST00000481802	Ensembl	CTC-250I14.1	noncoding	up	4.16201	0.000203	0.00406314
ENST00000478577	Ensembl	RP11-45J24.1	noncoding	up	4.61954	0.000205	0.00408226
ENST00000450676	Ensembl	RP11-274P12.1	noncoding	up	3.92457	0.000207	0.00411274
ENST00000483735	Ensembl	CTD-2224J9.4	noncoding	up	3.69889	0.000207	0.00411274
AK124958	misc_RNA		noncoding	up	4.28162	0.000208	0.004128
ENST00000398900	Ensembl	RP11-373E16.1	noncoding	up	3.39436	0.000214	0.00420163
uc003pes.1	UCSC_knowngene	LOC648232	noncoding	up	3.8855	0.000215	0.00420684
AK123390	misc_RNA		noncoding	up	9.03081	0.000221	0.00428287
ENST00000465034	Ensembl	KB-1554H10.1	noncoding	up	2.72797	0.000222	0.00429617
ENST00000466086	Ensembl	RP4-646B12.2	noncoding	up	3.65186	0.000225	0.00431945
ENST00000433466	Ensembl	AC092214.4	noncoding	up	14.2427	0.000226	0.00431945
ENST00000512171	Ensembl	AL360269.1	noncoding	up	9.78086	0.000228	0.00431945
ENST00000440913	Ensembl	RP11-345K20.2	noncoding	up	4.62628	0.000229	0.00431945
ENST00000468715	Ensembl	RP11-122C9.1	noncoding	up	2.84121	0.00023	0.00433374
ENST00000415481	Ensembl	RP11-206L10.13	noncoding	up	3.1033	0.000231	0.00435052
ENST00000416137	Ensembl	RP3-522D1.2	noncoding	up	3.19618	0.000235	0.00441142
ENST00000391491	Ensembl	RPL15P3	noncoding	up	3.60615	0.000235	0.00440615
uc001iwf.2	UCSC_knowngene	EPC1	noncoding	up	4.16712	0.000237	0.00443663
ENST00000392739	Ensembl	RP11-557B23.1	noncoding	up	3.36386	0.000238	0.00443987
ENST00000458495	Ensembl	TPT1P	noncoding	up	5.04178	0.000238	0.00444259
AL049404	NRED		noncoding	up	3.62113	0.000239	0.0044533
ENST00000494093	Ensembl	AC005330.1	noncoding	up	2.62803	0.000241	0.00447389
uc010iyn.2	UCSC_knowngene	SMA4	noncoding	up	6.26028	0.000245	0.00449716
ENST00000431088	Ensembl	AC016712.2	noncoding	up	3.98405	0.000246	0.00451479
ENST00000492365	Ensembl	KB-1683C8.1	noncoding	up	2.82479	0.000247	0.00453153
ENST00000460287	Ensembl	RP11-118H4.2	noncoding	up	3.21017	0.000248	0.00454458
ENST00000430683	Ensembl	RP11-288L9.4	noncoding	up	4.04129	0.00025	0.00455084
ENST00000509116	Ensembl	RP11-553P9.1	noncoding	up	4.33384	0.000253	0.00460013
ENST00000442812	Ensembl	RP11-377K22.2	noncoding	up	4.00326	0.000255	0.00461225
uc003bze.1	UCSC_knowngene	CR623576	noncoding	up	3.47293	0.000257	0.00463536
ENST00000401460	Ensembl	RP1-72A23.3	noncoding	up	5.06352	0.000258	0.00464951
ENST00000514223	Ensembl	RP11-496D24.1	noncoding	up	3.02282	0.000259	0.00465347
AK055675	NRED		noncoding	up	3.458	0.000259	0.00465347
ENST00000482081	Ensembl	RPL12P8	noncoding	up	3.65176	0.000268	0.00475015
ENST00000435100	Ensembl	RP3-486I3.4	noncoding	up	2.81765	0.000272	0.00479881
ENST00000486325	Ensembl	RP11-15N24.3	noncoding	up	4.68981	0.000272	0.00479881
ENST00000399188	Ensembl	RPS9P1	noncoding	up	4.1474	0.000277	0.00486594
ENST00000433132	Ensembl	RP1-159A19.3	noncoding	up	3.65964	0.000286	0.00494427
BI522654	lincRNA	lincRNA-SLC20A1-1	noncoding	up	5.99834	0.000287	0.00495936
ENST00000514978	Ensembl	RP11-24D11.1	noncoding	up	2.78681	0.000287	0.00495936
ENST00000396714	Ensembl	SEPW1P	noncoding	up	10.5709	0.000288	0.0049628
uc003hto.2	UCSC_knowngene	CR610949	noncoding	up	13.4113	0.00029	0.00498596
ENST00000453780	Ensembl	RP1-125I3.4	noncoding	up	3.0192	0.000292	0.005004
BC036750	misc_RNA		noncoding	up	17.7067	0.000293	0.00500772
ENST00000402383	Ensembl	RP11-162L10.1	noncoding	up	3.16315	0.000295	0.0050335
ENST00000484130	Ensembl	RP11-365K22.1	noncoding	up	4.21893	0.000296	0.0050335
ENST00000416822	Ensembl	MICG	noncoding	up	3.03474	0.000296	0.0050335
ENST00000441288	Ensembl	RP11-759F5.1	noncoding	up	7.32656	0.000302	0.00509987
ENST00000394133	Ensembl	RP11-624L12.1	noncoding	up	4.07307	0.000304	0.00511426
ENST00000436002	Ensembl	AC019102.1	noncoding	up	3.15218	0.000304	0.00511426
NR_027942	RefSeq_NR	COX11	noncoding	up	6.02285	0.000306	0.00514146
ENST00000451325	Ensembl	RP11-445P17.5	noncoding	up	3.05251	0.000312	0.00521415
ENST00000422551	Ensembl	RP11-91A18.1	noncoding	up	3.02	0.000326	0.00535286
ENST00000407266	Ensembl	RP3-340B19.5	noncoding	up	3.16732	0.000327	0.00536031
BC035188	misc_RNA		noncoding	up	12.4513	0.000328	0.00536439
U94385	RNAdb		noncoding	up	31.5059	0.000328	0.00536439
uc002ujk.2	UCSC_knowngene	AF283776	noncoding	up	4.23045	0.000329	0.00536578
ENST00000490784	Ensembl	CTD-2224J9.3	noncoding	up	5.0856	0.00033	0.00536753
nc-HOXB9-200+	HOX cluster	nc-HOXB9-200	noncoding	up	21.0868	0.000334	0.00541209
ENST00000451503	Ensembl	RP11-272J7.3	noncoding	up	3.08203	0.000338	0.00545171
AI354683	lincRNA	lincRNA-FRMD1-1	noncoding	up	5.02354	0.000346	0.00554483
ENST00000445629	Ensembl	AC104389.32	noncoding	up	2.84017	0.000346	0.00554483
ENST00000472241	Ensembl	RP11-338K17.1	noncoding	up	3.0457	0.000353	0.0056078
ENST00000473913	Ensembl	RP11-463O9.1	noncoding	up	3.82323	0.000353	0.0056078
AK098473	RNAdb		noncoding	up	16.5634	0.000359	0.00567482
ENST00000402666	Ensembl	RP11-156F23.2	noncoding	up	2.96085	0.000368	0.0057708
ENST00000414541	Ensembl	AC004159.1	noncoding	up	4.79145	0.000371	0.00579469
AK022936	misc_RNA		noncoding	up	3.42468	0.000375	0.00583733
ENST00000448547	Ensembl	AC007279.2	noncoding	up	3.03142	0.000377	0.00584711
CR607245	RNAdb		noncoding	up	3.06968	0.000379	0.0058551
ENST00000421179	Ensembl	AC083873.4	noncoding	up	3.70639	0.000382	0.00586068
NR_002599	RefSeq_NR	SNHG6	noncoding	up	4.27425	0.000386	0.00590595
uc003avi.1	UCSC_knowngene	BC127823	noncoding	up	15.4936	0.000386	0.00590716
uc003bcs.2	UCSC_knowngene	RRP7B	noncoding	up	3.01853	0.000391	0.00594466
NR_026762	RefSeq_NR	C10orf75	noncoding	up	6.65563	0.000394	0.00598325
ENST00000507207	Ensembl	RP11-1299A16.1	noncoding	up	5.59602	0.000396	0.00598917
ENST00000421424	Ensembl	C20orf127	noncoding	up	3.44256	0.0004	0.00602992
NR_028387	RefSeq_NR	RGL2	noncoding	up	4.5704	0.000404	0.00606459
HIT000273064	H-invDB		noncoding	up	3.11878	0.000411	0.0061441
uc.382+	UCR	uc.382	noncoding	up	7.77735	0.000421	0.0062252
ENST00000432723	Ensembl	CICP7	noncoding	up	3.26072	0.000427	0.00628972
ENST00000427762	Ensembl	RP4-592A1.2	noncoding	up	3.51189	0.000429	0.00629609
AK056397	misc_RNA		noncoding	up	3.73171	0.000429	0.00629609
ENST00000457157	Ensembl	AP000688.8	noncoding	up	3.2603	0.000431	0.00630198
ENST00000433580	Ensembl	ATP5G2P1	noncoding	up	5.59245	0.000433	0.00631364
ENST00000456825	Ensembl	RPL37P3	noncoding	up	2.91073	0.000443	0.00642477
ENST00000433498	Ensembl	RP11-346A3.2	noncoding	up	3.94452	0.000447	0.00644768
BC128427	misc_RNA		noncoding	up	4.80276	0.000448	0.00645089
ENST00000488396	Ensembl	RP1-170B16.1	noncoding	up	3.06977	0.000464	0.00663334
X62691	misc_RNA		noncoding	up	6.82188	0.000473	0.00673656
ENST00000485427	Ensembl	C20orf83	noncoding	up	3.09805	0.00048	0.00682283
NR_023313	RefSeq_NR	CIRBP	noncoding	up	3.95236	0.000481	0.00682918
NR_002818	RefSeq_NR	RNF126P1	noncoding	up	5.70881	0.000487	0.00687882
ENST00000431591	Ensembl	RP11-543B16.2	noncoding	up	4.94635	0.000488	0.00687882
ENST00000413145	Ensembl	RP11-390F4.6	noncoding	up	15.1695	0.00049	0.00689989
ENST00000453523	Ensembl	AC079354.6	noncoding	up	5.3373	0.000491	0.00690229
ENST00000474150	Ensembl	CTD-2282P23.1	noncoding	up	3.62351	0.000492	0.00690433
ENST00000424115	Ensembl	RP11-241K18.1	noncoding	up	6.43331	0.000495	0.00690433
ENST00000453677	Ensembl	RP11-325F22.4	noncoding	up	3.45013	0.000501	0.00696434
ENST00000445739	Ensembl	AC011322.1	noncoding	up	2.706	0.000501	0.00696142
ENST00000412047	Ensembl	RP4-581O6.1	noncoding	up	4.61013	0.00052	0.00709503
nc-HOXB6-180-	HOX cluster	nc-HOXB6-180	noncoding	up	3.84389	0.000522	0.00711599
chr10:127700955-127703336	lncRNAdb	CAR Intergenic 10	noncoding	up	22.0896	0.000524	0.00712797
NR_002196	RefSeq_NR	H19	noncoding	up	9.4382	0.000526	0.00714848
ENST00000412159	Ensembl	RP11-133K18.1	noncoding	up	5.57362	0.000539	0.00724577
ENST00000434250	Ensembl	RP11-247A12.1	noncoding	up	2.75661	0.00054	0.00724577
ENST00000450566	Ensembl	RP11-305M3.2	noncoding	up	4.89417	0.000541	0.0072576
NR_027293	RefSeq_NR	LOC96610	noncoding	up	5.55935	0.000549	0.00733737
ENST00000418025	Ensembl	AC097713.3	noncoding	up	10.4471	0.000551	0.00735495
ENST00000399891	Ensembl	AC025750.7	noncoding	up	3.96542	0.000556	0.0073625
ENST00000480579	Ensembl	KB-1137H10.1	noncoding	up	2.88415	0.000557	0.00737306
ENST00000506193	Ensembl	RP11-478C6.4	noncoding	up	3.86308	0.000575	0.00756952
ENST00000417429	Ensembl	RP11-159H20.2	noncoding	up	6.16536	0.000582	0.00758912
NR_027451	RefSeq_NR	LOC647979	noncoding	up	3.13336	0.000582	0.00758912
ENST00000494084	Ensembl	CTD-2013N17.1	noncoding	up	3.13071	0.000594	0.007702
nc-HOXA2-60-	HOX cluster	nc-HOXA2-60	noncoding	up	5.28897	0.000596	0.007702
ENST00000412556	Ensembl	AC084031.1	noncoding	up	4.33238	0.000639	0.00803643
ENST00000478593	Ensembl	RP11-109G23.1	noncoding	up	5.13939	0.000663	0.00825994
ENST00000446763	Ensembl	AL035422.2	noncoding	up	36.5233	0.000672	0.00833788
NR_002578	RefSeq_NR	GAS5	noncoding	up	5.40301	0.000681	0.00841864
ENST00000465850	Ensembl	RP11-274J15.2	noncoding	up	3.36803	0.000681	0.00841864
ENST00000399253	Ensembl	RP3-507I15.1	noncoding	up	3.75507	0.000687	0.00846444
ENST00000508873	Ensembl	AC006390.3	noncoding	up	9.77043	0.000696	0.00853422
ENST00000495392	Ensembl	RP11-543P15.1	noncoding	up	3.28198	0.000715	0.00868369
ENST00000413087	Ensembl	RP11-91E8.1	noncoding	up	4.14699	0.000717	0.00869059
ENST00000412571	Ensembl	RP1-122P22.2	noncoding	up	7.48464	0.000718	0.00869059
uc002auv.1	UCSC_knowngene	AX748294	noncoding	up	3.67932	0.000719	0.00869059
ENST00000427917	Ensembl	RP5-866L20.3	noncoding	up	7.92965	0.000723	0.00873105
uc001gch.1	UCSC_knowngene	AF268386	noncoding	up	12.8355	0.000738	0.00886622
HIT000301503	H-invDB		noncoding	up	3.56672	0.000738	0.00886622
ENST00000441380	Ensembl	IFITM4P	noncoding	up	3.00153	0.000748	0.00893729
nc-HOXA11-88-	HOX cluster	nc-HOXA11-88	noncoding	up	8.2826	0.000749	0.00893729
ENST00000427353	Ensembl	AC115283.1	noncoding	up	5.88906	0.000755	0.00899735
ENST00000414898	Ensembl	RP11-553N16.1	noncoding	up	3.91168	0.000757	0.00902351
ENST00000499551	Ensembl	AL050329.1	noncoding	up	12.7327	0.00076	0.00903581
uc.420-	UCR	uc.420	noncoding	up	3.22711	0.000793	0.00931487
NR_028491	RefSeq_NR	TMEM41B	noncoding	up	10.2901	0.000803	0.00937472
uc011aix.1	UCSC_knowngene	LM25	noncoding	up	13.7831	0.00082	0.00949911
NR_003584	RefSeq_NR	SNHG8	noncoding	up	6.59551	0.00083	0.00955545
ENST00000458691	Ensembl	RP13-77O11.2	noncoding	up	6.39922	0.000838	0.00959883
ENST00000512705	Ensembl	AC009238.6	noncoding	up	13.7512	0.00085	0.00964633
ENST00000413500	Ensembl	AC023644.1	noncoding	up	4.0721	0.000879	0.00986793
uc002hec.1	UCSC_knowngene	AL110163	noncoding	up	3.67216	0.000881	0.00988095
ENST00000411468	Ensembl	AC015818.8	noncoding	up	6.65735	0.000884	0.00988095
uc004ahk.2	UCSC_knowngene	BC039385	noncoding	up	8.39658	0.0009	0.00998105
ENST00000439535	Ensembl	RP11-33N11.1	noncoding	up	6.1792	0.000904	0.00999188
NR_026911	RefSeq_NR	RPL21P28	noncoding	up	3.9491	0.000911	0.0100326
NR_002188	RefSeq_NR	GBAP1	noncoding	up	3.27419	0.000912	0.0100326
ENST00000420943	Ensembl	RP11-263C16.2	noncoding	up	3.16439	0.000915	0.010036
ENST00000407499	Ensembl	RP11-148B6.4	noncoding	up	5.42372	0.000916	0.0100384
ENST00000414529	Ensembl	AC092937.2	noncoding	up	3.67786	0.000972	0.0102718
ENST00000452496	Ensembl	ASS1P12	noncoding	up	10.8102	0.000995	0.0104296
ENST00000428976	Ensembl	RP5-882O7.3	noncoding	up	11.4739	0.000998	0.0104296
uc.86-	UCR	uc.86	noncoding	up	13.2705	0.00101363	0.0104739
NR_027356	RefSeq_NR	LOC645166	noncoding	up	4.43553	0.00101623	0.010493
AK098081	misc_RNA		noncoding	up	6.58978	0.00101916	0.0105075
uc001dzj.2	UCSC_knowngene	BC053344	noncoding	up	22.0456	0.00102837	0.0105711
ENST00000411983	Ensembl	AC010874.1	noncoding	up	3.03945	0.0010328	0.0106009
NR_033202	RefSeq_NR	LOC404266	noncoding	up	4.66609	0.0010564	0.0107416
ENST00000419003	Ensembl	RP4-779E11.3	noncoding	up	5.04422	0.00105763	0.0107444
BC041954	misc_RNA		noncoding	up	18.8418	0.00109962	0.0110018
NR_027253	RefSeq_NR	LOC285696	noncoding	up	3.59227	0.00112652	0.0111895
BC038355	misc_RNA		noncoding	up	5.31894	0.00112953	0.0111895
ENST00000425085	Ensembl	TUBAP	noncoding	up	15.6546	0.00112968	0.0111895
ENST00000514955	Ensembl	AC004049.3	noncoding	up	9.06272	0.00119831	0.0116528
chr6:140218607-140237032-	lincRNA	lincRNA-CITED2-1	noncoding	up	9.52127	0.0012134	0.0117501
ENST00000417574	Ensembl	AC111200.7	noncoding	up	4.67867	0.00127126	0.0120448
HIT000395572	H-invDB		noncoding	up	7.57791	0.00130182	0.0122223
ENST00000445314	Ensembl	AC007000.12	noncoding	up	4.75522	0.00130457	0.0122316
uc003pgq.2	UCSC_knowngene	AL832252	noncoding	up	13.9584	0.0013162	0.0123073
ENST00000414021	Ensembl	AC079790.3	noncoding	up	6.11948	0.00133118	0.0124246
uc003jgz.1	UCSC_knowngene	LOC729862	noncoding	up	6.53661	0.0013432	0.0124756
uc.456+	UCR	uc.456	noncoding	up	5.28663	0.00134484	0.0124825
uc011nag.1	UCSC_knowngene	NCRNA00107	noncoding	up	3.70665	0.00139065	0.0127392
BC043003	NRED		noncoding	up	5.72874	0.00140622	0.0128205
NR_027179	RefSeq_NR	NCRNA00188	noncoding	up	5.45255	0.00140898	0.0128288
HIT000067356	H-invDB		noncoding	up	4.36467	0.00141646	0.0128801
ENST00000457349	Ensembl	CTD-2173J9.4	noncoding	up	4.6504	0.00144021	0.0130277
ENST00000446107	Ensembl	RP11-168P8.3	noncoding	up	7.77016	0.00146649	0.0131284
ENST00000380734	Ensembl	RP11-1415C14.3	noncoding	up	4.66366	0.00147719	0.0131998
ENST00000441468	Ensembl	RP11-160N1.4	noncoding	up	3.66824	0.00147828	0.0131998
ENST00000453169	Ensembl	FABP3P2	noncoding	up	5.55681	0.00151343	0.0134015
ENST00000507989	Ensembl	RP11-661C8.2	noncoding	up	5.34564	0.00154531	0.0135611
AK023058	NRED		noncoding	up	9.29008	0.00155802	0.0136224
ENST00000399124	Ensembl	KRT16P1	noncoding	up	3.38717	0.00157274	0.0137079
uc.154+	UCR	uc.154	noncoding	up	4.94782	0.00167369	0.0143266
ENST00000432925	Ensembl	AC073636.1	noncoding	up	34.25	0.00168182	0.0143838
uc003vpl.1	UCSC_knowngene	AF277175	noncoding	up	5.87678	0.00173649	0.0146653
ENST00000494739	Ensembl	RP11-12K11.1	noncoding	up	8.83988	0.00173997	0.0146776
ENST00000426714	Ensembl	RP11-430H12.2	noncoding	up	4.72704	0.00176408	0.0148168
uc003ebh.1	UCSC_knowngene	BC016962	noncoding	up	11.6859	0.00178381	0.0148771
ENST00000448359	Ensembl	AC112229.7	noncoding	up	5.73427	0.0017986	0.0149269
ENST00000500096	Ensembl	AC022911.1	noncoding	up	5.51074	0.00180777	0.0149611
ENST00000424573	Ensembl	RP11-398K22.3	noncoding	up	3.34159	0.00182716	0.0150459
ENST00000404787	Ensembl	RP1-140K8.2	noncoding	up	2.68896	0.00187848	0.0153205
ENST00000480211	Ensembl	RP11-318G8.1	noncoding	up	3.41439	0.00189462	0.0153914
AK307226	lincRNA	lincRNA-RIMBP2-2	noncoding	up	12.4137	0.00193826	0.0155904
uc003tqy.2	UCSC_knowngene	CO9	noncoding	up	20.3095	0.00199197	0.0158296
ENST00000435671	Ensembl	AC104698.2	noncoding	up	4.96486	0.00206249	0.0161616
ENST00000420029	Ensembl	RP11-64I24.1	noncoding	up	3.14829	0.00209108	0.0163179
ENST00000426309	Ensembl	GS1-122H1.2	noncoding	up	14.2061	0.00211407	0.0164419
NR_000029	RefSeq_NR	RPL23AP7	noncoding	up	3.49018	0.00211899	0.0164629
HIT000393040	H-invDB		noncoding	up	7.33338	0.00216986	0.016735
uc002efk.1	UCSC_knowngene	SIAH1	noncoding	up	5.44326	0.00221762	0.0169712
nc-HOXB9-199+	HOX cluster	nc-HOXB9-199	noncoding	up	3.28407	0.0022441	0.0171077
uc.257-	UCR	uc.257	noncoding	up	6.70489	0.00228983	0.0172947
uc001qul.2	UCSC_knowngene	BC044942	noncoding	up	10.4022	0.00234306	0.0175419
ENST00000427242	Ensembl	RP4-681N20.1	noncoding	up	5.37925	0.00253216	0.0185491
AA863287	lincRNA	lincRNA-OR2AG2	noncoding	up	5.30435	0.00266373	0.019136
NR_024510	RefSeq_NR	LOC728855	noncoding	up	6.12026	0.00267031	0.0191444
ENST00000436709	Ensembl	RP1-151B14.9	noncoding	up	5.10651	0.00268807	0.0192298
NR_024171	RefSeq_NR	MDM4	noncoding	up	9.32159	0.00282796	0.019876
ENST00000412600	Ensembl	RP11-252I14.1	noncoding	up	3.80901	0.00285399	0.0200082
AK074346	misc_RNA		noncoding	up	5.90955	0.00295756	0.0205429
ENST00000441263	Ensembl	BMS1P4	noncoding	up	5.86703	0.0030039	0.0207213
AK130554	misc_RNA		noncoding	up	8.54986	0.00307497	0.0209125
NR_028059	RefSeq_NR	PMS2L3	noncoding	up	7.17708	0.00314208	0.0212232
uc.75-	UCR	uc.75	noncoding	up	8.77162	0.0031774	0.0213267
NR_002318	RefSeq_NR	CATSPER2P1	noncoding	up	4.80625	0.00325512	0.0217222
NR_027765	RefSeq_NR	SBF1P1	noncoding	up	5.4916	0.00346884	0.0224889
uc001svy.1	UCSC_knowngene	BC047427	noncoding	up	7.47441	0.00347622	0.0224889
G36558	misc_RNA		noncoding	up	5.50177	0.00352387	0.022602
AK055306	misc_RNA		noncoding	up	3.54099	0.00372095	0.0234147
AK024617	misc_RNA		noncoding	up	4.42334	0.00384393	0.0238283
ENST00000512245	Ensembl	RP11-375B1.2	noncoding	up	4.60034	0.00401213	0.024531
NR_002819	RefSeq_NR	MALAT1	noncoding	up	6.85562	0.00470817	0.0270792
ENST00000426910	Ensembl	RP11-265D19.5	noncoding	up	3.71787	0.00484362	0.0275327
ENST00000429006	Ensembl	RP11-237F13__B.2	noncoding	up	5.87537	0.00490167	0.0277775
AK125219	lincRNA	lincRNA-HAUS7	noncoding	up	5.49094	0.00498093	0.0280432
ENST00000440059	Ensembl	AMYP1	noncoding	up	4.38382	0.00500017	0.0281288
ENST00000507388	Ensembl	RP11-1E6.1	noncoding	up	10.4063	0.0051767	0.0288096
X72726	RNAdb		noncoding	up	7.84487	0.00520844	0.028921
ENST00000429980	Ensembl	RP11-143M1.2	noncoding	up	8.57846	0.00542201	0.0295895
ENST00000460880	Ensembl	AP002387.1	noncoding	up	7.02409	0.00545225	0.0296961
ENST00000454056	Ensembl	GS1-756B1.2	noncoding	up	6.5088	0.00572966	0.0296961
ENST00000317197	Ensembl	RPL37AP8	noncoding	up	3.68777	0.0057384	0.0305555
ENST00000509173	Ensembl	RP11-47F1.1	noncoding	up	8.09418	0.00612043	0.0317635
ENST00000411473	Ensembl	U40455.1	noncoding	up	5.94178	0.00681491	0.0341274
ENST00000422107	Ensembl	RP4-677H15.4	noncoding	up	4.48122	0.007301	0.0354492
ENST00000436228	Ensembl	AC004878.3	noncoding	up	5.05441	0.00775172	0.036687
AK124080	misc_RNA		noncoding	up	5.57376	0.0080185	0.0374396
uc003svz.1	UCSC_knowngene	AK057873	noncoding	up	5.19663	0.00813524	0.0377849
ENST00000423174	Ensembl	ASS1P7	noncoding	up	9.27221	0.00905062	0.0402905
ENST00000486302	Ensembl	RP11-714G12.1	noncoding	up	6.84695	0.00937271	0.0411432
ENST00000441757	Ensembl	AC116917.2	noncoding	up	3.40439	0.0103259	0.043722
M31164	RNAdb		noncoding	up	3.87274	0.0108742	0.0451983
ENST00000454702	Ensembl	RP13-211P9.1	noncoding	up	6.13379	0.0112116	0.0460111

## Sheet: downregulated lncRNAs in 4 of 5
Downregulated lncRNAs in 4 of 5 degenerative specimens with a normalized intensities altered more than 2 folds compared with the all normal samples
Seqname	Source data	Gene Symbol	Type	Regulation direction	Fold change	p-value	FDR
ENST00000506925	Ensembl	AC087257.1	noncoding	down	2.17895	2.92e-06	0.000978
uc002mej.1	UCSC_knowngene	AK056073	noncoding	down	2.28635	1.42e-05	0.00123209
ENST00000447479	Ensembl	RP11-448G4.2	noncoding	down	2.59929	1.58e-05	0.00126164
ENST00000450202	Ensembl	RP5-915N17.3	noncoding	down	2.58141	4.41e-05	0.0020338
ENST00000421272	Ensembl	AL589675.1	noncoding	down	2.53387	8.32e-05	0.00262207
ENST00000457698	Ensembl	RP11-66A2.2	noncoding	down	3.11603	0.000114	0.0030574
AK125874	misc_RNA		noncoding	down	2.36888	0.000118	0.00310664
ENST00000419163	Ensembl	AC018696.5	noncoding	down	5.86987	0.000152	0.00348576
ENST00000485945	Ensembl	RP11-613M5.2	noncoding	down	3.75208	0.000191	0.0039331
ENST00000487061	Ensembl	RP11-6F2.3	noncoding	down	2.55587	0.000203	0.00406314
ENST00000339991	Ensembl	RP11-48B3.1	noncoding	down	2.66176	0.000222	0.00429712
L13433	misc_RNA		noncoding	down	3.51729	0.000242	0.00447787
ENST00000489312	Ensembl	RP11-1191J2.2	noncoding	down	2.64763	0.000494	0.00690433
ENST00000440744	Ensembl	AC024084.1	noncoding	down	2.3344	0.000589	0.00765857
ENST00000436819	Ensembl	AC115115.3	noncoding	down	3.04984	0.000697	0.00853422
ENST00000458254	Ensembl	AC016751.2	noncoding	down	2.65896	0.000787	0.00927305
AY927632	RNAdb		noncoding	down	4.38024	0.000896	0.00996823
ENST00000499461	Ensembl	AL663074.1	noncoding	down	2.84677	0.00100861	0.0104597
NR_024211	RefSeq_NR	RNF185	noncoding	down	4.08923	0.00116559	0.0114256
ENST00000422831	Ensembl	AC004920.3	noncoding	down	2.89859	0.00142256	0.0129271
NR_021493	RefSeq_NR	LOC100144604	noncoding	down	4.61985	0.0018104	0.0149611
NR_024450	RefSeq_NR	BCAP31	noncoding	down	3.14536	0.00200355	0.0158916
ENST00000413496	Ensembl	AC008440.5	noncoding	down	2.60715	0.00203925	0.0160581
NR_033243	RefSeq_NR	UBAP1	noncoding	down	2.51379	0.00236961	0.0176759
AK057344	RNAdb		noncoding	down	2.97675	0.00250072	0.0183965
ENST00000434255	Ensembl	RP1-32B1.4	noncoding	down	5.14604	0.00252078	0.0184974
uc003wqb.1	UCSC_knowngene	AK128880	noncoding	down	2.66818	0.00269858	0.0192563
ENST00000418615	Ensembl	AC096670.3	noncoding	down	3.54773	0.00290128	0.0202681
uc002eyb.2	UCSC_knowngene	PDXDC2	noncoding	down	2.0833	0.0031621	0.0212928
NR_028075	RefSeq_NR	SCARF1	noncoding	down	4.94888	0.00401024	0.024531
ENST00000326517	Ensembl	RP4-655L22.4	noncoding	down	5.38309	0.00423805	0.0254555
ENST00000454411	Ensembl	RP1-67K17.4	noncoding	down	4.34363	0.00458088	0.0266809
NR_027830	RefSeq_NR	BCAP29	noncoding	down	6.38523	0.00460307	0.0267704
ENST00000513173	Ensembl	AC003967.1	noncoding	down	3.18048	0.00485445	0.0275327
ENST00000510236	Ensembl	RP11-529E10.8	noncoding	down	4.40484	0.00536172	0.0293654
BC036619	misc_RNA		noncoding	down	3.02387	0.00617662	0.0319713
uc001trz.2	UCSC_knowngene	AJ276555	noncoding	down	8.23074	0.00742808	0.0357905
HIT000323694	H-invDB		noncoding	down	5.68415	0.00791184	0.0371817
NR_026817	RefSeq_NR	LOC148696	noncoding	down	3.23379	0.00899792	0.040159
NR_003679	RefSeq_NR	NBLA00301	noncoding	down	9.27667	0.00994682	0.0428088
DB314527	lincRNA	lincRNA-DAOA-5	noncoding	down	2.80293	0.0112783	0.0461767
ENST00000402231	Ensembl	AF238380.8	noncoding	down	2.48839	0.0114923	0.0466523

## Sheet: downregulated lncRNAs in all 5
Downregulated lncRNAs in all 5 degenerative specimens with a normalized intensities altered more than 2 folds compared with the all normal samples
Seqname	Source data	Gene Symbol	Type	Regulation direction	Fold change	p-value	FDR
ENST00000453002	Ensembl	AC002553.2	noncoding	down	5.0024	3.56e-08	0.000247
ENST00000511991	Ensembl	RP11-159F24.2	noncoding	down	3.85101	3.59e-07	0.000721
NR_027154	RefSeq_NR	LOC641298	noncoding	down	76.3097	3.74e-07	0.000721
ENST00000423802	Ensembl	BX322613.3	noncoding	down	5.97601	1.17e-06	0.000721
ENST00000465341	Ensembl	CTD-2140B24.1	noncoding	down	2.88089	1.56e-06	0.000774
nc-HOXA13-96-	HOX cluster	nc-HOXA13-96	noncoding	down	111.875	1.68e-06	0.000796
NR_002555	RefSeq_NR	LOC613037	noncoding	down	53.8087	2.45e-06	0.000943
uc003tjk.2	UCSC_knowngene	FLJ35390	noncoding	down	77.4832	2.58e-06	0.000957
ENST00000507566	Ensembl	CTD-2024P10.1	noncoding	down	19.3776	2.62e-06	0.000957
NR_027687	RefSeq_NR	NCRNA00176	noncoding	down	8.99373	3.56e-06	0.000983
uc003tud.1	UCSC_knowngene	LOC441242	noncoding	down	39.2017	3.83e-06	0.010128
ENST00000440609	Ensembl	AC019330.1	noncoding	down	44.4547	3.85e-06	0.000983
uc010bys.1	UCSC_knowngene	RUNDC2B	noncoding	down	12.6133	4e-06	0.000989
exon395+	lincRNA	lincRNA-FAM107B	noncoding	down	7.21146	4.07e-06	0.000989
BG897081	lincRNA	lincRNA-CSNK1G3-1	noncoding	down	82.249	4.28e-06	0.000997
NR_003023	RefSeq_NR	SCARNA2	noncoding	down	11.2128	4.97e-06	0.000997
NR_003003	RefSeq_NR	SCARNA17	noncoding	down	6.99443	5.22e-06	0.000997
ENST00000452932	Ensembl	AC138356.3	noncoding	down	10.5155	6.51e-06	0.00104729
NR_002569	RefSeq_NR	SCARNA9	noncoding	down	11.746	7.85e-06	0.00104729
ENST00000498163	Ensembl	RP11-1149O23.1	noncoding	down	2.66181	8.66e-06	0.00105077
NR_003009	RefSeq_NR	SCARNA8	noncoding	down	5.94151	1.06e-05	0.0011328
NR_024440	RefSeq_NR	LOC729609	noncoding	down	6.25821	1.08e-05	0.0011328
NR_003006	RefSeq_NR	SCARNA6	noncoding	down	9.52948	1.09e-05	0.00113792
EL585127	lincRNA	lincRNA-ZNF37A-2	noncoding	down	6.21872	1.22e-05	0.00115988
CR599727	misc_RNA		noncoding	down	46.6101	1.34e-05	0.00121382
uc002vms.1	UCSC_knowngene	AX747413	noncoding	down	36.2705	1.4e-05	0.00123209
AA782034	lincRNA	lincRNA-CDH11-3	noncoding	down	7.04364	1.42e-05	0.00123209
NR_001533	RefSeq_NR	TTTY8	noncoding	down	31.4075	1.43e-05	0.00123209
uc002xll.2	UCSC_knowngene	BC032458	noncoding	down	5.4583	1.47e-05	0.00124912
ENST00000408017	Ensembl	XX-C2158C6.2	noncoding	down	3.15028	1.56e-05	0.00126115
nc-HOXD1-48+	HOX cluster	nc-HOXD1-48	noncoding	down	89.8041	1.86e-05	0.0013552
ENST00000415172	Ensembl	RP11-470P4.2	noncoding	down	64.3213	2e-05	0.00140106
NR_004845	RefSeq_NR	LOC644936	noncoding	down	3.59189	2.01e-05	0.00140106
ENST00000447718	Ensembl	EEF1B4	noncoding	down	2.69942	2.02e-05	0.00140106
ENST00000411660	Ensembl	AC069292.6	noncoding	down	3.14226	2.03e-05	0.00140106
BC018035	NRED		noncoding	down	34.7278	2.2e-05	0.00143114
ENST00000501280	Ensembl	AC008625.2	noncoding	down	6.89861	2.24e-05	0.00143187
uc001pyv.1	UCSC_knowngene	CR617890	noncoding	down	42.0321	2.36e-05	0.00144342
ENST00000401064	Ensembl	RP4-635E8.1	noncoding	down	2.45352	2.48e-05	0.00149899
ENST00000451959	Ensembl	AC131180.3	noncoding	down	96.609	2.52e-05	0.00149971
ENST00000470966	Ensembl	RP11-671J11.1	noncoding	down	3.16655	2.68e-05	0.00154435
ENST00000472161	Ensembl	RP11-795H16.1	noncoding	down	2.68139	2.82e-05	0.00158787
CR627028	misc_RNA		noncoding	down	2.62508	2.99e-05	0.00163836
ENST00000430751	Ensembl	RP3-434O14.8	noncoding	down	25.8273	3.6e-05	0.00182743
chr18:71300370-71356620-	lincRNA	lincRNA-NETO1-3	noncoding	down	55.0816	3.6e-05	0.00182743
ENST00000493002	Ensembl	RP11-591L14.1	noncoding	down	4.2877	3.87e-05	0.00190889
uc002zrw.1	UCSC_knowngene	KIAA1653	noncoding	down	6.96265	3.94e-05	0.00190889
ENST00000356139	Ensembl	AL162574.1	noncoding	down	8.90649	4.53e-05	0.00206046
ENST00000440688	Ensembl	RP5-1028L10.2	noncoding	down	16.9215	5.01e-05	0.00212979
ENST00000439324	Ensembl	RP11-426M1.2	noncoding	down	2.55152	5.12e-05	0.00212979
ENST00000448147	Ensembl	RP13-766D20.1	noncoding	down	3.65881	5.48e-05	0.00220073
DB328698	lincRNA	lincRNA-MID1IP1-7	noncoding	down	14.0549	5.53e-05	0.00221314
HIT000322723	H-invDB		noncoding	down	2.57048	5.55e-05	0.00221314
ENST00000430431	Ensembl	RP11-59J5.1	noncoding	down	19.495	5.71e-05	0.00223059
G30786	misc_RNA		noncoding	down	14.3505	5.93e-05	0.00227297
NR_028062	RefSeq_NR	PRKY	noncoding	down	17.4416	6.16e-05	0.0023173
NR_023347	RefSeq_NR	CYB5D2	noncoding	down	2.60318	6.33e-05	0.00233567
nc-HOXC10-118-	HOX cluster	nc-HOXC10-118	noncoding	down	30.4416	6.39e-05	0.00233567
NR_004387	RefSeq_NR	SCARNA10	noncoding	down	2.67395	6.66e-05	0.00236264
ENST00000498840	Ensembl	RP11-52B19.1	noncoding	down	2.64517	6.81e-05	0.00238981
uc001uoi.2	UCSC_knowngene	AK054845	noncoding	down	13.994	7.23e-05	0.00245073
ENST00000398190	Ensembl	RP11-7D5.2	noncoding	down	4.40206	7.37e-05	0.00247412
uc011lrg.1	UCSC_knowngene	LOC441426	noncoding	down	25.0923	7.57e-05	0.00249329
DA195606	lincRNA	lincRNA-FRMD6-3	noncoding	down	10.2034	7.73e-05	0.00252075
NR_003716	RefSeq_NR	HOTAIR	noncoding	down	148.531	7.83e-05	0.0025264
AY927518	RNAdb		noncoding	down	18.9782	8.17e-05	0.00258635
ENST00000499690	Ensembl	AC093087.1	noncoding	down	9.52861	8.34e-05	0.00262207
uc.156-	UCR	uc.156	noncoding	down	13.1228	8.56e-05	0.00265405
AK096112	misc_RNA		noncoding	down	95.6226	8.97e-05	0.00272707
ENST00000457248	Ensembl	RP11-348G8.3	noncoding	down	46.898	9.48e-05	0.00279131
BX646285	lincRNA	lincRNA-LZTS1-2	noncoding	down	74.3615	9.86e-05	0.00284547
ENST00000358818	Ensembl	AC007537.1	noncoding	down	3.69704	0.000103	0.00290454
ENST00000423096	Ensembl	AC008753.3	noncoding	down	4.567	0.000108	0.00295162
ENST00000441522	Ensembl	RP11-29H23.2	noncoding	down	12.8832	0.000122	0.00315785
uc003mgt.2	UCSC_knowngene	BC041422	noncoding	down	3.41256	0.00013	0.00322889
uc002pfc.1	UCSC_knowngene	BC043434	noncoding	down	5.93404	0.000139	0.00337264
ENST00000486904	Ensembl	RP11-731J8.1	noncoding	down	2.46403	0.000141	0.00340364
AK125976	misc_RNA		noncoding	down	72.6714	0.000142	0.00340695
ENST00000501841	Ensembl	AC013489.2	noncoding	down	2.67414	0.000156	0.00353539
ENST00000440936	Ensembl	AC103796.1	noncoding	down	6.53473	0.000157	0.00354326
ENST00000455216	Ensembl	RP4-673D20.4	noncoding	down	5.39414	0.00017	0.0036854
uc001kbf.2	UCSC_knowngene	MBL1P1	noncoding	down	3.37826	0.000179	0.00379369
nc-HOXB9-186+	HOX cluster	nc-HOXB9-186	noncoding	down	29.9543	0.000183	0.00383484
ENST00000439120	Ensembl	AC004540.5	noncoding	down	16.9054	0.000224	0.00430945
CR617239	RNAdb		noncoding	down	42.7052	0.000224	0.00430945
ENST00000418979	Ensembl	RP4-673D20.3	noncoding	down	5.19117	0.000227	0.00431945
chr1:112541627-112559477-	lincRNA	lincRNA-KCND3-2	noncoding	down	21.0891	0.000229	0.00431945
ENST00000510459	Ensembl	RP11-811J10.2	noncoding	down	6.44043	0.00024	0.00446448
G36646	misc_RNA		noncoding	down	30.7292	0.000249	0.00454814
ENST00000405359	Ensembl	AC016739.2	noncoding	down	5.50807	0.00026	0.00465519
nc-HOXD8-21+	HOX cluster	nc-HOXD8-21	noncoding	down	5.1607	0.000261	0.00466049
ENST00000398740	Ensembl	RP11-120J4.1	noncoding	down	4.80937	0.00028	0.0049076
ENST00000396351	Ensembl	AC100865.1	noncoding	down	4.47999	0.000281	0.00491181
uc001ixe.1	UCSC_knowngene	AX765705	noncoding	down	5.15963	0.000288	0.0049628
ENST00000506795	Ensembl	RP11-462C24.1	noncoding	down	7.49571	0.000292	0.00500772
nc-HOXA4-61-	HOX cluster	nc-HOXA4-61	noncoding	down	13.6187	0.000299	0.00506103
ENST00000428356	Ensembl	EIF2S2P3	noncoding	down	2.9698	0.000299	0.00506103
ENST00000377305	Ensembl	AC011468.3	noncoding	down	3.9459	0.000299	0.00506068
NR_024581	RefSeq_NR	ASB13	noncoding	down	7.28936	0.000325	0.00534925
AK021484	lincRNA	lincRNA-SYNPO2	noncoding	down	6.56787	0.000342	0.00550371
ENST00000421380	Ensembl	AC074389.5	noncoding	down	8.33112	0.000357	0.00563899
uc002wvk.2	UCSC_knowngene	BC036544	noncoding	down	2.90482	0.000405	0.00607464
AK022202	NRED		noncoding	down	3.3764	0.000411	0.0061441
ENST00000443888	Ensembl	RP11-442O18.3	noncoding	down	5.35843	0.000416	0.00619399
exon1961-	lincRNA	lincRNA-CTAGE1-2	noncoding	down	8.02634	0.000423	0.00624024
ENST00000512502	Ensembl	RP11-100N20.1	noncoding	down	4.32758	0.000427	0.00628972
uc004coq.3	UCSC_knowngene	DQ582201	noncoding	down	2.81859	0.000448	0.00645089
ENST00000490423	Ensembl	RP11-395C3.1	noncoding	down	4.98461	0.0005	0.00696142
uc003fua.1	UCSC_knowngene	AK091527	noncoding	down	8.70096	0.000503	0.0069716
uc.186-	UCR	uc.186	noncoding	down	4.59325	0.000579	0.00758912
ENST00000473923	Ensembl	RP11-54C4.1	noncoding	down	4.27538	0.000581	0.00758912
ENST00000499139	Ensembl	AL354733.1	noncoding	down	6.6733	0.000581	0.00758912
ENST00000441356	Ensembl	AC104777.2	noncoding	down	5.91786	0.000622	0.00790685
X75546	lincRNA	lincRNA-BTG2	noncoding	down	5.94344	0.000785	0.00925979
AI216374	lincRNA	lincRNA-BANP-1	noncoding	down	9.84224	0.000809	0.00941311
BG204165	lincRNA	lincRNA-FCHSD2	noncoding	down	7.62906	0.000829	0.00955545
ENST00000445125	Ensembl	RN18S1	noncoding	down	5.58076	0.000837	0.00959632
ENST00000400311	Ensembl	RP11-394A14.3	noncoding	down	6.34683	0.000856	0.00970253
NR_024020	RefSeq_NR	NOL8	noncoding	down	6.00343	0.000867	0.00976966
AK130422	misc_RNA		noncoding	down	22.1567	0.000895	0.00996706
AK128239	misc_RNA		noncoding	down	4.22063	0.000943	0.0101042
NR_024603	RefSeq_NR	MPDU1	noncoding	down	4.07708	0.000949	0.010128
NR_033449	RefSeq_NR	TCF7	noncoding	down	3.04676	0.00102567	0.0105511
AL137279	misc_RNA		noncoding	down	3.75698	0.00103524	0.0106048
BC047516	misc_RNA		noncoding	down	5.18883	0.00104492	0.0106779
DB340248	lincRNA	lincRNA-KCNK9-1	noncoding	down	7.94968	0.00104691	0.0106824
AK093907	misc_RNA		noncoding	down	9.53258	0.00107635	0.0108524
HIT000383248	H-invDB		noncoding	down	7.17088	0.00111437	0.0111173
ENST00000446309	Ensembl	AC005076.5	noncoding	down	13.8907	0.00112432	0.0111843
ENST00000441087	Ensembl	AC005779.1	noncoding	down	4.53723	0.00122509	0.011825
ENST00000411825	Ensembl	AC079628.1	noncoding	down	3.29005	0.00125744	0.0119759
ENST00000451291	Ensembl	AC013267.2	noncoding	down	3.68076	0.00126951	0.0120417
ENST00000514487	Ensembl	CTC-338M12.5	noncoding	down	5.81395	0.00135477	0.0125345
uc.329-	UCR	uc.329	noncoding	down	10.8361	0.00155545	0.0136084
chr9:111547504-111559779-	lincRNA	lincRNA-KLF4-4	noncoding	down	12.1193	0.00165293	0.014216
uc.254+	UCR	uc.254	noncoding	down	4.69136	0.00201683	0.015954
BC045766	RNAdb		noncoding	down	8.6898	0.00204583	0.0160643
NR_027823	RefSeq_NR	LIMS2	noncoding	down	3.52067	0.00214176	0.0166013
ENST00000423637	Ensembl	RP11-523L1.2	noncoding	down	6.53392	0.00218124	0.0167766
NR_033408	RefSeq_NR	FBXW4P1	noncoding	down	5.15536	0.00233141	0.0175039
ENST00000429536	Ensembl	RP11-20F24.6	noncoding	down	8.64433	0.00243925	0.0180593
ENST00000450217	Ensembl	TSSC2	noncoding	down	5.75701	0.00333532	0.0220663
AK027082	misc_RNA		noncoding	down	6.41986	0.00576503	0.0306347
ENST00000439477	Ensembl	RP11-10E18.5	noncoding	down	5.66704	0.00857397	0.0389438

## Sheet: upregulated mRNAs in 4 of 5
Upregulated mRNAs in 4 of 5 degenerative specimens with a normalized intensities altered more than 2 folds compared with the all normal samples
Seqname	Source database	Gene Symbol	Type	Regulation direction	Fold change	p-value	FDR
NM_007276	RefSeq_coding	CBX3	coding	up	2.45758	9.15e-06	0.00114763
NM_007311	RefSeq_coding	TSPO	coding	up	2.59292	1.76e-05	0.00156828
NM_152265	RefSeq_coding	BTF3L4	coding	up	4.35849	4.42e-05	0.00257618
NM_177972	RefSeq_coding	TUB	coding	up	2.23712	4.58e-05	0.00261786
NM_001174098	RefSeq_coding	SLC29A3	coding	up	3.05661	6.18e-05	0.00302315
NM_000979	RefSeq_coding	RPL18	coding	up	2.84235	6.95e-05	0.00315011
NM_001048230	RefSeq_coding	ADORA1	coding	up	2.80482	8.02e-05	0.00339191
NM_006835	RefSeq_coding	CCNI	coding	up	2.58399	8.58e-05	0.00353816
NM_016255	RefSeq_coding	FAM8A1	coding	up	2.85398	9.64e-05	0.00370193
NM_032575	RefSeq_coding	GLIS2	coding	up	2.91108	0.000102	0.00379788
NM_001022	RefSeq_coding	RPS19	coding	up	2.43446	0.000102	0.00379788
NM_001122956	RefSeq_coding	DBNL	coding	up	2.4958	0.000105	0.00382261
NM_148923	RefSeq_coding	CYB5A	coding	up	2.62084	0.000108	0.00391145
NM_005552	RefSeq_coding	KLC1	coding	up	2.60858	0.00011	0.00392556
NM_003845	RefSeq_coding	DYRK4	coding	up	2.33169	0.000125	0.0042264
NM_032635	RefSeq_coding	TMEM147	coding	up	2.46015	0.000129	0.00429898
NM_014595	RefSeq_coding	NT5C	coding	up	2.57022	0.000138	0.00445345
NM_001042536	RefSeq_coding	INSC	coding	up	2.90577	0.000149	0.00455202
NM_001025368	RefSeq_coding	VEGFA	coding	up	2.79912	0.000151	0.00461671
NM_001173476	RefSeq_coding	SPEG	coding	up	2.6637	0.000164	0.00474864
NM_007253	RefSeq_coding	CYP4F8	coding	up	2.7504	0.000166	0.00479518
NM_022904	RefSeq_coding	RASAL3	coding	up	3.67144	0.000179	0.00489024
NM_001127241	RefSeq_coding	BBC3	coding	up	2.4865	0.000181	0.00492103
NM_032645	RefSeq_coding	RAPSN	coding	up	3.91487	0.000187	0.00499854
NM_020175	RefSeq_coding	DUS3L	coding	up	4.17426	0.00019	0.00501449
NM_001144000	RefSeq_coding	AGAP5	coding	up	3.59827	0.000197	0.00511456
NM_016077	RefSeq_coding	PTRH2	coding	up	2.31448	0.000208	0.00525402
NM_015516	RefSeq_coding	TSKU	coding	up	2.73727	0.000209	0.00526742
NM_176793	RefSeq_coding	MRPL43	coding	up	4.12154	0.000212	0.00529815
NM_022151	RefSeq_coding	MOAP1	coding	up	3.80057	0.000219	0.0053722
NM_003977	RefSeq_coding	AIP	coding	up	3.00325	0.000229	0.00545074
NM_001129993	RefSeq_coding	KIAA1841	coding	up	3.3543	0.000231	0.00545074
NM_032888	RefSeq_coding	COL27A1	coding	up	2.80339	0.000245	0.00564653
NM_002553	RefSeq_coding	ORC5L	coding	up	3.39397	0.000249	0.00568124
NM_138769	RefSeq_coding	RHOT2	coding	up	2.53526	0.000257	0.00580663
NM_015274	RefSeq_coding	MAN2B2	coding	up	3.91154	0.000261	0.00585323
NM_022553	RefSeq_coding	VPS52	coding	up	3.71509	0.000269	0.00589448
NM_020795	RefSeq_coding	NLGN2	coding	up	3.38843	0.000269	0.00589448
NM_006570	RefSeq_coding	RRAGA	coding	up	2.85556	0.000269	0.00589448
NM_001111307	RefSeq_coding	PDE4A	coding	up	2.58247	0.000273	0.00596746
NM_013376	RefSeq_coding	SERTAD1	coding	up	2.76964	0.000277	0.00600189
NM_021825	RefSeq_coding	CCDC90B	coding	up	2.71498	0.000289	0.00618101
NM_013242	RefSeq_coding	C16orf80	coding	up	3.56858	0.000311	0.00645729
NM_015542	RefSeq_coding	UPF2	coding	up	4.39322	0.000314	0.00647015
NM_007278	RefSeq_coding	GABARAP	coding	up	2.53107	0.000359	0.00690024
NM_013248	RefSeq_coding	NXT1	coding	up	4.35215	0.000376	0.00712944
NM_213725	RefSeq_coding	RPLP1	coding	up	2.71022	0.000399	0.0074288
NM_005916	RefSeq_coding	MCM7	coding	up	8.079	0.000445	0.00778439
NM_201252	RefSeq_coding	AKR7L	coding	up	2.83428	0.000459	0.00786894
NM_014142	RefSeq_coding	NUDT5	coding	up	3.83912	0.000476	0.00804083
NM_144492	RefSeq_coding	CLDN14	coding	up	4.91102	0.0005	0.00829486
NM_024038	RefSeq_coding	C19orf43	coding	up	3.87729	0.000515	0.00845321
NM_001078171	RefSeq_coding	FAM127A	coding	up	3.05886	0.00052	0.00848976
NM_003529	RefSeq_coding	HIST1H3A	coding	up	2.77915	0.000526	0.00850939
NM_033550	RefSeq_coding	TP53RK	coding	up	4.94558	0.000542	0.00866349
NM_016307	RefSeq_coding	PRRX2	coding	up	6.0925	0.000545	0.00866771
NM_032479	RefSeq_coding	MRPL36	coding	up	3.23015	0.000615	0.00922636
NM_001012511	RefSeq_coding	GOSR2	coding	up	3.31578	0.000623	0.00928104
NM_002435	RefSeq_coding	MPI	coding	up	2.55109	0.000659	0.00956618
NM_001031717	RefSeq_coding	CRELD1	coding	up	5.40521	0.000689	0.00987996
NM_001098206	RefSeq_coding	HNRNPF	coding	up	4.48491	0.000702	0.00997547
NM_003757	RefSeq_coding	EIF3I	coding	up	2.31407	0.000708	0.00999751
NM_005689	RefSeq_coding	ABCB6	coding	up	6.86348	0.000717	0.0100284
NM_014767	RefSeq_coding	SPOCK2	coding	up	3.995	0.000725	0.0100566
NM_016024	RefSeq_coding	RBMX2	coding	up	2.77471	0.000734	0.0101376
NM_001163678	RefSeq_coding	SHOX2	coding	up	5.01284	0.000735	0.0101376
NM_001039574	RefSeq_coding	KCNC4	coding	up	2.78146	0.000735	0.0101376
NM_013417	RefSeq_coding	IARS	coding	up	4.589	0.000746	0.0102173
NM_005660	RefSeq_coding	SLC35A2	coding	up	3.86516	0.000754	0.010289
NM_016053	RefSeq_coding	CCDC53	coding	up	2.89107	0.000757	0.010308
NM_001098534	RefSeq_coding	BAT3	coding	up	4.37769	0.000784	0.0105095
NM_002373	RefSeq_coding	MAP1A	coding	up	2.62038	0.000832	0.0108275
NM_181472	RefSeq_coding	CMTM7	coding	up	2.68703	0.000837	0.0108283
NM_003000	RefSeq_coding	SDHB	coding	up	2.99532	0.000846	0.010867
NM_005981	RefSeq_coding	TSPAN31	coding	up	4.92084	0.000862	0.0109421
NM_015125	RefSeq_coding	CIC	coding	up	2.75162	0.000875	0.0110445
NM_012394	RefSeq_coding	PFDN2	coding	up	2.9659	0.000876	0.0110462
NM_018064	RefSeq_coding	AKIRIN2	coding	up	3.49706	0.000882	0.0110628
NM_000435	RefSeq_coding	NOTCH3	coding	up	2.35719	0.000885	0.0110628
NM_014591	RefSeq_coding	KCNIP2	coding	up	2.78256	0.000886	0.0110628
NM_002872	RefSeq_coding	RAC2	coding	up	3.38086	0.000916	0.01129
NM_000891	RefSeq_coding	KCNJ2	coding	up	6.07468	0.000927	0.0113649
NM_001005611	RefSeq_coding	EDA	coding	up	3.56036	0.000949	0.0115316
NM_144607	RefSeq_coding	CYB5D1	coding	up	3.72133	0.000977	0.0117532
NM_001564	RefSeq_coding	ING2	coding	up	4.49936	0.00099	0.0118664
NM_198273	RefSeq_coding	LYSMD3	coding	up	3.05916	0.000995	0.0119086
NM_001911	RefSeq_coding	CTSG	coding	up	2.62327	0.0010006	0.0119287
NM_001136497	RefSeq_coding	BTF3L4	coding	up	2.45461	0.00100211	0.0119287
NM_015051	RefSeq_coding	ERP44	coding	up	2.83162	0.00103178	0.0121481
NM_016030	RefSeq_coding	TTC15	coding	up	5.59143	0.00106702	0.0123543
NM_001122837	RefSeq_coding	RAG1AP1	coding	up	2.55003	0.00109572	0.0124902
NM_003782	RefSeq_coding	B3GALT4	coding	up	5.52286	0.00111412	0.0126121
NM_017940	RefSeq_coding	NBPF1	coding	up	3.28294	0.00111526	0.0126135
NM_005345	RefSeq_coding	HSPA1A	coding	up	2.53497	0.00112216	0.0126817
NM_032164	RefSeq_coding	ZNF394	coding	up	4.18322	0.00117974	0.0131033
NM_004047	RefSeq_coding	ATP6V0B	coding	up	2.61141	0.00118006	0.0131033
NM_000714	RefSeq_coding	TSPO	coding	up	3.27564	0.001187	0.0131426
NM_012311	RefSeq_coding	KIN	coding	up	3.75282	0.0012012	0.0132176
NM_006167	RefSeq_coding	NKX3-1	coding	up	2.55362	0.00121612	0.0132649
NM_003831	RefSeq_coding	RIOK3	coding	up	3.52963	0.00122181	0.0132649
NM_001002034	RefSeq_coding	FAM109B	coding	up	3.57375	0.00124808	0.0133815
NM_032812	RefSeq_coding	PLXDC2	coding	up	4.9236	0.00125106	0.0133839
NM_178150	RefSeq_coding	FBXO18	coding	up	3.9789	0.00125955	0.0134649
NM_016608	RefSeq_coding	ARMCX1	coding	up	4.6216	0.00126513	0.0135028
NM_000343	RefSeq_coding	SLC5A1	coding	up	4.22464	0.00126665	0.0135028
NM_032781	RefSeq_coding	PTPN5	coding	up	4.23824	0.00131125	0.0137761
NM_003943	RefSeq_coding	STBD1	coding	up	3.31237	0.00131984	0.0138366
NM_006684	RefSeq_coding	CFHR4	coding	up	6.99128	0.00134307	0.0139619
NM_005506	RefSeq_coding	SCARB2	coding	up	4.4251	0.00140823	0.0142971
NM_000520	RefSeq_coding	HEXA	coding	up	3.17721	0.00149762	0.0147965
NM_001079862	RefSeq_coding	DBI	coding	up	4.74199	0.00149865	0.0147965
NM_001097577	RefSeq_coding	ANG	coding	up	3.29383	0.00150372	0.0147965
NM_005694	RefSeq_coding	COX17	coding	up	3.35838	0.00154247	0.0149788
NM_012071	RefSeq_coding	COMMD3	coding	up	3.11101	0.001546	0.0149788
NM_006084	RefSeq_coding	IRF9	coding	up	3.65855	0.00154904	0.0149788
NM_001165966	RefSeq_coding	PITPNM3	coding	up	4.73343	0.00155236	0.0149957
NM_022100	RefSeq_coding	MRPS14	coding	up	6.78271	0.00155506	0.0150022
NM_183374	RefSeq_coding	CYP26C1	coding	up	4.86263	0.00155767	0.0150114
NM_001040161	RefSeq_coding	C16orf13	coding	up	3.24528	0.00157062	0.0150728
NM_014387	RefSeq_coding	LAT	coding	up	4.43044	0.00158982	0.0151709
NM_138367	RefSeq_coding	ZNF251	coding	up	5.26779	0.00159417	0.0151892
NM_001085425	RefSeq_coding	ARSA	coding	up	4.09605	0.00159839	0.0152096
NM_013385	RefSeq_coding	CYTH4	coding	up	4.79561	0.00163282	0.0153942
NM_006282	RefSeq_coding	STK4	coding	up	3.76758	0.00163356	0.0153942
NM_001130063	RefSeq_coding	GRM2	coding	up	2.71202	0.00163474	0.0153954
NM_003925	RefSeq_coding	MBD4	coding	up	4.43151	0.00165835	0.0155178
NM_198552	RefSeq_coding	FAM89A	coding	up	2.9839	0.00166942	0.0155817
NM_153690	RefSeq_coding	FAM43A	coding	up	3.97174	0.0016792	0.0156231
NM_001037293	RefSeq_coding	PALM2	coding	up	2.9956	0.00169585	0.0156783
NM_001017962	RefSeq_coding	P4HA1	coding	up	4.48961	0.00175192	0.0160246
NM_001080457	RefSeq_coding	LRRC4B	coding	up	6.58408	0.00179978	0.0162792
NM_001025158	RefSeq_coding	CD74	coding	up	3.21907	0.00183004	0.0163547
NM_133646	RefSeq_coding	ZAK	coding	up	6.91636	0.0018302	0.0163547
NM_005384	RefSeq_coding	NFIL3	coding	up	4.59667	0.0018316	0.0163547
NM_032302	RefSeq_coding	PSMG3	coding	up	4.80909	0.00184063	0.0163954
NM_004212	RefSeq_coding	SLC28A2	coding	up	2.82774	0.00184473	0.016402
NM_005803	RefSeq_coding	FLOT1	coding	up	3.68773	0.00187357	0.0165711
NM_003337	RefSeq_coding	UBE2B	coding	up	3.3016	0.00197397	0.0170739
NM_002586	RefSeq_coding	PBX2	coding	up	3.53912	0.00198086	0.0170883
NM_014699	RefSeq_coding	ZNF646	coding	up	6.4466	0.00198406	0.0170883
NM_014265	RefSeq_coding	ADAM28	coding	up	6.18034	0.00199325	0.0171192
NM_173548	RefSeq_coding	ZNF584	coding	up	4.35787	0.00206676	0.0175264
NM_001164463	RefSeq_coding	RGPD8	coding	up	4.28339	0.00207817	0.0175702
NM_019044	RefSeq_coding	CCDC93	coding	up	3.37941	0.00210208	0.0176925
NM_005692	RefSeq_coding	ABCF2	coding	up	2.57304	0.00212026	0.0177517
NM_021076	RefSeq_coding	NEFH	coding	up	5.32034	0.00222128	0.0181993
NM_003518	RefSeq_coding	HIST1H2BG	coding	up	3.62723	0.00228373	0.0184858
NM_177414	RefSeq_coding	PPAP2B	coding	up	3.31693	0.00231966	0.0186831
NM_022566	RefSeq_coding	MESDC1	coding	up	2.89142	0.00232019	0.0186831
NM_003428	RefSeq_coding	ZNF84	coding	up	2.32032	0.00232548	0.0186954
NM_006542	RefSeq_coding	SPHAR	coding	up	3.03441	0.00233515	0.0187389
NM_006704	RefSeq_coding	SUGT1	coding	up	4.10055	0.00233591	0.0187389
NM_198580	RefSeq_coding	SLC27A1	coding	up	3.66641	0.00233782	0.0187389
NM_004930	RefSeq_coding	CAPZB	coding	up	2.5546	0.00238371	0.0188554
NM_014735	RefSeq_coding	PHF16	coding	up	8.98603	0.00238916	0.0188608
NM_001099661	RefSeq_coding	EIF3CL	coding	up	2.97717	0.00239812	0.0188973
NM_001007097	RefSeq_coding	NTRK2	coding	up	3.79793	0.00239912	0.0188973
NM_032025	RefSeq_coding	EIF2A	coding	up	3.00949	0.00241111	0.018937
NM_018268	RefSeq_coding	WDR41	coding	up	2.85628	0.0024171	0.018937
NM_015675	RefSeq_coding	GADD45B	coding	up	2.55253	0.00242099	0.0189472
NM_198446	RefSeq_coding	C1orf122	coding	up	6.51332	0.002437	0.0189862
NM_178336	RefSeq_coding	MRPL52	coding	up	3.68766	0.00247553	0.0191386
NM_001037495	RefSeq_coding	DYNLL1	coding	up	2.27742	0.00247986	0.019162
NM_005528	RefSeq_coding	DNAJC4	coding	up	3.44711	0.00251253	0.0193321
NM_030802	RefSeq_coding	FAM117A	coding	up	9.00619	0.00254371	0.0194398
NM_006207	RefSeq_coding	PDGFRL	coding	up	3.75881	0.00256154	0.0195149
NM_024066	RefSeq_coding	ERI3	coding	up	4.45195	0.00258322	0.0196392
NM_001127890	RefSeq_coding	SPG21	coding	up	5.18497	0.0025932	0.0196709
NM_001164830	RefSeq_coding	CA1	coding	up	6.77974	0.00263515	0.0198382
NM_018571	RefSeq_coding	STRADB	coding	up	3.97247	0.0026614	0.0199741
NM_001145115	RefSeq_coding	PPP1R3G	coding	up	5.31217	0.00268399	0.0200766
NM_020978	RefSeq_coding	AMY2B	coding	up	6.48622	0.0026888	0.0200973
NM_001017971	RefSeq_coding	ATP6AP1L	coding	up	4.70211	0.00277074	0.0205524
NM_033114	RefSeq_coding	ZCRB1	coding	up	2.78388	0.0027991	0.0206476
NM_001126131	RefSeq_coding	POLG	coding	up	3.56951	0.00281007	0.0207076
NM_032459	RefSeq_coding	EFS	coding	up	2.42454	0.00283277	0.0208016
NM_012473	RefSeq_coding	TXN2	coding	up	3.76295	0.00286402	0.0209027
NM_019606	RefSeq_coding	MEPCE	coding	up	4.43587	0.00286673	0.0209027
NM_001171155	RefSeq_coding	LOC100131801	coding	up	3.66769	0.00288114	0.0209278
NM_172217	RefSeq_coding	IL16	coding	up	5.1224	0.00291253	0.0210701
NM_016448	RefSeq_coding	DTL	coding	up	5.08885	0.00295795	0.021283
NM_181302	RefSeq_coding	WDR20	coding	up	2.64192	0.00297973	0.0213662
NM_020365	RefSeq_coding	EIF2B3	coding	up	2.4799	0.00303034	0.021581
NM_001169117	RefSeq_coding	STIM2	coding	up	4.88271	0.00310556	0.0218738
NM_005901	RefSeq_coding	SMAD2	coding	up	4.40933	0.00312081	0.0219477
NM_001029861	RefSeq_coding	NANOS2	coding	up	6.78063	0.00313394	0.022017
NM_130759	RefSeq_coding	GIMAP1	coding	up	5.46163	0.00317381	0.0221501
NM_001013251	RefSeq_coding	SLC3A2	coding	up	2.70861	0.00317801	0.0221688
NM_133375	RefSeq_coding	DIS3L	coding	up	4.17772	0.00323383	0.0223981
NM_004468	RefSeq_coding	FHL3	coding	up	3.7537	0.0032876	0.0225781
NM_144987	RefSeq_coding	U2AF1L4	coding	up	3.18401	0.00338143	0.0229959
NM_018028	RefSeq_coding	SAMD4B	coding	up	4.4979	0.00339139	0.0230423
NM_001216	RefSeq_coding	CA9	coding	up	2.78264	0.0034014	0.0230888
NM_033363	RefSeq_coding	MRPS12	coding	up	5.34225	0.0034273	0.0232247
NM_152903	RefSeq_coding	KBTBD6	coding	up	8.74632	0.00343705	0.0232607
NM_152431	RefSeq_coding	PIWIL4	coding	up	4.98744	0.00352923	0.0236578
NM_021203	RefSeq_coding	SRPRB	coding	up	3.1456	0.00355332	0.0237189
NM_182764	RefSeq_coding	ELMO2	coding	up	3.60298	0.00355581	0.0237189
NM_000754	RefSeq_coding	COMT	coding	up	4.08354	0.00356033	0.0237383
NM_000291	RefSeq_coding	PGK1	coding	up	3.36515	0.00360013	0.0239056
NM_000789	RefSeq_coding	ACE	coding	up	4.0554	0.00362205	0.0239967
NM_001010874	RefSeq_coding	TECRL	coding	up	2.14862	0.00364209	0.0240701
NM_003910	RefSeq_coding	BUD31	coding	up	2.62169	0.00364859	0.0240853
NM_005856	RefSeq_coding	RAMP3	coding	up	6.15529	0.00365358	0.0240965
NM_153334	RefSeq_coding	SCARF2	coding	up	5.81077	0.00367192	0.0241739
NM_000516	RefSeq_coding	GNAS	coding	up	4.07583	0.00378262	0.0246148
NM_032294	RefSeq_coding	CAMKK1	coding	up	3.26833	0.00384715	0.0248514
NM_020909	RefSeq_coding	EPB41L5	coding	up	5.39879	0.0038801	0.0249407
NM_001007246	RefSeq_coding	BRWD1	coding	up	4.28487	0.00391188	0.0250174
NM_004131	RefSeq_coding	GZMB	coding	up	4.42583	0.00394135	0.0251117
NM_152731	RefSeq_coding	BEND6	coding	up	3.32214	0.00401875	0.0253386
NM_003530	RefSeq_coding	HIST1H3D	coding	up	3.92267	0.00406907	0.0255229
NM_019598	RefSeq_coding	KLK12	coding	up	3.0771	0.00411147	0.0256124
NM_203434	RefSeq_coding	IER5L	coding	up	5.71629	0.00417834	0.0258344
NM_001032278	RefSeq_coding	MMP28	coding	up	5.0855	0.0041931	0.0258819
NM_005707	RefSeq_coding	PDCD7	coding	up	5.44661	0.00421939	0.0259784
NM_002740	RefSeq_coding	PRKCI	coding	up	5.48195	0.00428566	0.0262484
NM_003218	RefSeq_coding	TERF1	coding	up	4.17408	0.00429144	0.0262484
NM_001001683	RefSeq_coding	MED11	coding	up	6.14789	0.00431803	0.026342
NM_174905	RefSeq_coding	FAM98C	coding	up	3.12334	0.00432281	0.0263601
NM_152395	RefSeq_coding	NUDT16	coding	up	5.93638	0.00433319	0.0263817
NM_032138	RefSeq_coding	KBTBD7	coding	up	4.32132	0.00442377	0.0266977
NM_007255	RefSeq_coding	B4GALT7	coding	up	2.49134	0.00445816	0.0268285
NM_013412	RefSeq_coding	RABL2A	coding	up	3.1662	0.00447313	0.0268847
NM_001003827	RefSeq_coding	TRIM34	coding	up	3.37919	0.0044794	0.0269113
NM_001017440	RefSeq_coding	CALN1	coding	up	3.49797	0.00454125	0.0271714
NM_001177519	RefSeq_coding	MICA	coding	up	2.93093	0.00454432	0.0271764
NM_006456	RefSeq_coding	ST6GALNAC2	coding	up	4.8124	0.00463855	0.0274616
NM_001080485	RefSeq_coding	ZNF275	coding	up	4.03693	0.00470217	0.0276038
NM_001928	RefSeq_coding	CFD	coding	up	3.28777	0.0047223	0.0276554
NM_001080510	RefSeq_coding	C17orf95	coding	up	3.52923	0.00476549	0.0278193
NM_198993	RefSeq_coding	STAC2	coding	up	3.91528	0.00478408	0.0278833
NM_198180	RefSeq_coding	QRFP	coding	up	5.8879	0.00489338	0.0282615
NM_005557	RefSeq_coding	KRT16	coding	up	8.60821	0.00489844	0.0282796
NM_006805	RefSeq_coding	HNRNPA0	coding	up	4.96764	0.00503097	0.0288286
NM_015439	RefSeq_coding	CCDC28A	coding	up	3.22798	0.0050981	0.0290574
NM_020787	RefSeq_coding	ZNF624	coding	up	4.45529	0.00517	0.0292813
NM_014011	RefSeq_coding	SOCS5	coding	up	2.62253	0.00520066	0.0294095
NM_001127361	RefSeq_coding	RNF19B	coding	up	4.07202	0.00536606	0.0299971
NM_001164829	RefSeq_coding	C1orf210	coding	up	4.81183	0.0053763	0.030001
NM_006933	RefSeq_coding	SLC5A3	coding	up	4.82831	0.00538553	0.0300256
NM_020117	RefSeq_coding	LARS	coding	up	2.83131	0.00540236	0.0300921
NM_024110	RefSeq_coding	CARD14	coding	up	4.13412	0.00541917	0.030136
NM_018641	RefSeq_coding	CHST12	coding	up	2.5465	0.00566058	0.0309907
NM_022662	RefSeq_coding	ANAPC1	coding	up	6.73581	0.00583458	0.0314162
NM_199483	RefSeq_coding	C20orf24	coding	up	2.45414	0.00583764	0.031421
NM_018218	RefSeq_coding	USP40	coding	up	3.09162	0.00596803	0.0318674
NM_001039845	RefSeq_coding	MDH1B	coding	up	6.91081	0.00603057	0.0320437
NM_178233	RefSeq_coding	OTOP3	coding	up	7.01935	0.00612912	0.0322661
NM_020141	RefSeq_coding	TMEM167B	coding	up	3.89703	0.00620616	0.0325643
NM_005429	RefSeq_coding	VEGFC	coding	up	5.50304	0.00623369	0.0326308
NM_080866	RefSeq_coding	SLC22A9	coding	up	6.65555	0.00625807	0.0326416
NM_007310	RefSeq_coding	COMT	coding	up	3.70202	0.00629446	0.0327459
NM_031904	RefSeq_coding	FRMD8	coding	up	5.03781	0.00634543	0.032931
NM_206962	RefSeq_coding	PRMT2	coding	up	2.68356	0.00637299	0.0329804
NM_001009996	RefSeq_coding	DALRD3	coding	up	4.13693	0.00654578	0.0335209
NM_152604	RefSeq_coding	ZNF383	coding	up	4.10521	0.00655923	0.0335294
NM_024656	RefSeq_coding	GLT25D1	coding	up	6.07209	0.00671287	0.0339002
NM_138957	RefSeq_coding	MAPK1	coding	up	5.19198	0.00683911	0.0342306
NM_201443	RefSeq_coding	TEAD4	coding	up	2.50289	0.00690256	0.0344227
NM_145305	RefSeq_coding	SLC25A43	coding	up	4.00431	0.00694437	0.0345801
NM_001163286	RefSeq_coding	EWSR1	coding	up	4.12499	0.00696498	0.0345853
NM_015366	RefSeq_coding	PRR5	coding	up	2.76804	0.00696524	0.0345853
NM_144579	RefSeq_coding	SFXN5	coding	up	3.78997	0.00698401	0.0346243
NM_001145145	RefSeq_coding	SLC1A5	coding	up	3.09409	0.00700564	0.0346963
NM_001008215	RefSeq_coding	C2orf64	coding	up	5.07836	0.00702133	0.0347505
NM_004600	RefSeq_coding	TROVE2	coding	up	3.40088	0.00705857	0.0348288
NM_001164832	RefSeq_coding	FXYD6	coding	up	6.30818	0.00721272	0.035351
NM_018938	RefSeq_coding	PCDHB4	coding	up	4.46094	0.00722948	0.0353976
NM_001033719	RefSeq_coding	ZNF404	coding	up	3.56493	0.00734014	0.0357005
NM_014391	RefSeq_coding	ANKRD1	coding	up	3.99444	0.00736178	0.0357583
NM_015511	RefSeq_coding	C20orf4	coding	up	3.81826	0.00746556	0.0360351
NM_022336	RefSeq_coding	EDAR	coding	up	7.11058	0.00749444	0.0361507
NM_030782	RefSeq_coding	CLPTM1L	coding	up	5.22429	0.00752145	0.0361736
NM_005725	RefSeq_coding	TSPAN2	coding	up	4.0604	0.00765291	0.0365812
NM_012168	RefSeq_coding	FBXO2	coding	up	10.2134	0.00787333	0.0371817
NM_201542	RefSeq_coding	MED8	coding	up	2.83584	0.00800847	0.0375293
NM_003342	RefSeq_coding	UBE2G1	coding	up	4.17138	0.0081558	0.0379042
NM_001033025	RefSeq_coding	EXTL2	coding	up	5.33932	0.0081855	0.0379955
NM_052857	RefSeq_coding	ZNF830	coding	up	3.41938	0.00819414	0.0379964
NM_012228	RefSeq_coding	MSRB2	coding	up	4.03754	0.00828032	0.0383247
NM_201592	RefSeq_coding	GPM6A	coding	up	4.67538	0.00838449	0.0386604
NM_001167600	RefSeq_coding	NEU4	coding	up	5.97548	0.00840053	0.0386643
NM_021570	RefSeq_coding	BARX1	coding	up	8.60505	0.00840919	0.0386643
NM_018414	RefSeq_coding	ST6GALNAC1	coding	up	8.25861	0.00842744	0.038701
NM_001014440	RefSeq_coding	ODF3B	coding	up	4.03613	0.00871768	0.0395505
NM_153840	RefSeq_coding	GPR110	coding	up	6.69961	0.00873597	0.0395946
NM_001261	RefSeq_coding	CDK9	coding	up	3.55998	0.00889109	0.0401113
NM_145309	RefSeq_coding	LRTOMT	coding	up	3.49644	0.00891764	0.0401605
NM_016134	RefSeq_coding	PGCP	coding	up	3.55365	0.00900557	0.0404408
NM_005107	RefSeq_coding	EXOG	coding	up	4.72082	0.00913192	0.0407581
NM_001003799	RefSeq_coding	TARP	coding	up	5.19383	0.00921045	0.0409711
NM_174909	RefSeq_coding	TMEM167A	coding	up	2.99006	0.00932948	0.0413247
NM_001079864	RefSeq_coding	TAX1BP1	coding	up	3.86648	0.00933709	0.0413459
NM_003546	RefSeq_coding	HIST1H4L	coding	up	5.06805	0.00942893	0.0416141
NM_001008739	RefSeq_coding	C6orf226	coding	up	5.23322	0.00956789	0.0418989
NM_207014	RefSeq_coding	WDR78	coding	up	5.03164	0.00963432	0.0420958
NM_052868	RefSeq_coding	IGSF8	coding	up	2.81022	0.00981061	0.0425417
NM_213653	RefSeq_coding	HFE2	coding	up	3.808	0.0100027	0.0430054
NM_001168325	RefSeq_coding	TESC	coding	up	3.86319	0.0100392	0.0430736
NM_021006	RefSeq_coding	CCL3L1	coding	up	4.37582	0.0101779	0.0433761
NM_013392	RefSeq_coding	NRBP1	coding	up	2.73817	0.0103725	0.0438987
NM_001042616	RefSeq_coding	PIGY	coding	up	6.53721	0.0105079	0.0442285
NM_016831	RefSeq_coding	PER3	coding	up	6.78484	0.0105723	0.0444357
NM_021158	RefSeq_coding	TRIB3	coding	up	4.76681	0.0106536	0.0445943
NM_018343	RefSeq_coding	RIOK2	coding	up	3.54841	0.0108775	0.0451738
NM_001111270	RefSeq_coding	GEFT	coding	up	4.19535	0.0112638	0.0462529
NM_207103	RefSeq_coding	C17orf87	coding	up	4.24142	0.0114289	0.0464744
NM_001098577	RefSeq_coding	RPL31	coding	up	8.83372	0.0115002	0.0466609
NM_002192	RefSeq_coding	INHBA	coding	up	3.77419	0.0115297	0.0467156
NM_000944	RefSeq_coding	PPP3CA	coding	up	2.35978	0.0117465	0.04728
NM_152621	RefSeq_coding	SGMS2	coding	up	3.25394	0.0119308	0.047761
NM_001005173	RefSeq_coding	OR52L1	coding	up	3.92158	0.01223	0.0484305
NM_001039457	RefSeq_coding	ATP6V0B	coding	up	4.69182	0.0123017	0.0485271
NM_018144	RefSeq_coding	SEC61A2	coding	up	3.43645	0.012322	0.048555
NM_001692	RefSeq_coding	ATP6V1B1	coding	up	3.97246	0.012474	0.0488904
NM_019558_Exon2+	HOX cluster	NM_019558	coding	up	2.81112	0.0125642	0.0491256
NM_033326	RefSeq_coding	SOX6	coding	up	3.15859	0.0126679	0.0493595
NM_019009	RefSeq_coding	TOLLIP	coding	up	4.8216	0.0126731	0.0493668
NM_144997	RefSeq_coding	FLCN	coding	up	4.53015	0.0126852	0.0493838
NM_001167671	RefSeq_coding	LPP	coding	up	4.84271	0.0127463	0.0494676
NM_001130040	RefSeq_coding	SHC1	coding	up	4.54318	0.0127463	0.0494676
NM_001145396	RefSeq_coding	ALDH16A1	coding	up	4.27385	0.012826	0.0496716

## Sheet: upregulated mRNAs in all 5
Upregulated mRNAs in all 5 degenerative specimens with a normalized intensities altered more than 2 folds compared with the all normal samples
Seqname	Source database	Gene Symbol	Type	Regulation direction	Fold change	p-value	FDR
NM_000517	RefSeq_coding	HBA2	coding	up	261.401	7.79e-08	0.00038
NM_001085	RefSeq_coding	SERPINA3	coding	up	35.6999	1.62e-07	0.000469
NM_000558	RefSeq_coding	HBA1	coding	up	292.043	1.87e-07	0.000469
NM_020320	RefSeq_coding	RARS2	coding	up	2.29018	3.22e-07	0.000469
NM_003278	RefSeq_coding	CLEC3B	coding	up	7.01797	5.38e-07	0.000469
NM_000089	RefSeq_coding	COL1A2	coding	up	130.078	6.9e-07	0.000469
NM_001097640	RefSeq_coding	FUT3	coding	up	5.44139	7.04e-07	0.000469
NM_014059	RefSeq_coding	C13orf15	coding	up	5.7956	1.07e-06	0.000492
NM_023948	RefSeq_coding	MOSPD3	coding	up	2.60821	1.08e-06	0.000492
NM_032532	RefSeq_coding	FNDC1	coding	up	7.55009	1.29e-06	0.000545
NM_000981	RefSeq_coding	RPL19	coding	up	3.95194	1.36e-06	0.000552
NM_001123375	RefSeq_coding	HIST2H3D	coding	up	6.49309	1.65e-06	0.00056
NM_005217	RefSeq_coding	DEFA3	coding	up	8.15703	1.98e-06	0.000604
NM_002725	RefSeq_coding	PRELP	coding	up	10.2998	2.08e-06	0.00062
NM_015379	RefSeq_coding	BRI3	coding	up	8.4945	2.3e-06	0.000632
NM_022042	RefSeq_coding	SLC26A1	coding	up	18.6405	2.31e-06	0.000632
NM_177924	RefSeq_coding	ASAH1	coding	up	3.77615	2.38e-06	0.000632
NM_000988	RefSeq_coding	RPL27	coding	up	3.33613	2.59e-06	0.000665
NM_002229	RefSeq_coding	JUNB	coding	up	13.0764	2.73e-06	0.000674
NM_018643	RefSeq_coding	TREM1	coding	up	44.4619	2.76e-06	0.000674
NM_001344	RefSeq_coding	DAD1	coding	up	2.56043	2.85e-06	0.000675
NM_005194	RefSeq_coding	CEBPB	coding	up	15.4797	2.86e-06	0.000675
NM_001032	RefSeq_coding	RPS29	coding	up	4.97443	2.95e-06	0.000686
NM_153322	RefSeq_coding	PMP22	coding	up	11.5247	3.18e-06	0.000712
NM_203288	RefSeq_coding	RP9	coding	up	8.81605	3.46e-06	0.000725
NM_004218	RefSeq_coding	RAB11B	coding	up	3.99311	3.56e-06	0.000725
NM_017413	RefSeq_coding	APLN	coding	up	30.1792	3.58e-06	0.000725
NM_014225	RefSeq_coding	PPP2R1A	coding	up	4.42455	3.61e-06	0.000725
NM_000993	RefSeq_coding	RPL31	coding	up	4.01695	3.62e-06	0.000725
NM_004425	RefSeq_coding	ECM1	coding	up	6.17857	3.75e-06	0.000733
NM_017495	RefSeq_coding	RBM38	coding	up	104.301	4.26e-06	0.000743
NM_001122898	RefSeq_coding	CD99	coding	up	7.42007	4.27e-06	0.000743
NM_005601	RefSeq_coding	NKG7	coding	up	46.8351	4.31e-06	0.000743
NM_005526	RefSeq_coding	HSF1	coding	up	3.24899	4.49e-06	0.000763
NM_003118	RefSeq_coding	SPARC	coding	up	4.37871	4.98e-06	0.000806
NM_001003	RefSeq_coding	RPLP1	coding	up	3.22902	5.07e-06	0.000806
NM_147157	RefSeq_coding	SIGMAR1	coding	up	9.8541	5.2e-06	0.000816
NM_000296	RefSeq_coding	PKD1	coding	up	30.3581	5.61e-06	0.000855
NM_020142	RefSeq_coding	NDUFA4L2	coding	up	8.86768	6.2e-06	0.000916
NM_054025	RefSeq_coding	B3GAT1	coding	up	3.61747	6.46e-06	0.000945
NM_005953	RefSeq_coding	MT2A	coding	up	2.59776	7.08e-06	0.00100652
NM_005347	RefSeq_coding	HSPA5	coding	up	3.29635	7.18e-06	0.0010101
NM_021187	RefSeq_coding	CYP4F11	coding	up	3.10053	7.51e-06	0.00104658
NM_148172	RefSeq_coding	PEMT	coding	up	36.0136	7.59e-06	0.00104753
NM_002704	RefSeq_coding	PPBP	coding	up	34.764	7.71e-06	0.00105413
NM_001867	RefSeq_coding	COX7C	coding	up	3.30425	7.97e-06	0.00108013
NM_033375	RefSeq_coding	MYO1C	coding	up	6.23437	8.6e-06	0.00112327
NM_003330	RefSeq_coding	TXNRD1	coding	up	14.065	8.75e-06	0.00112345
NM_005952	RefSeq_coding	MT1X	coding	up	2.93685	8.98e-06	0.00114247
NM_002762	RefSeq_coding	PRM2	coding	up	5.08798	9.36e-06	0.00114763
NM_016283	RefSeq_coding	TAF9	coding	up	4.19499	9.48e-06	0.00114763
NM_006792	RefSeq_coding	MORF4	coding	up	3.54344	1.01e-05	0.00117826
NM_002385	RefSeq_coding	MBP	coding	up	5.05338	1.03e-05	0.00117826
NM_004607	RefSeq_coding	TBCA	coding	up	3.67864	1.05e-05	0.00117826
NM_024816	RefSeq_coding	RABEP2	coding	up	3.94916	1.05e-05	0.00117826
NM_016612	RefSeq_coding	SLC25A37	coding	up	14.2481	1.05e-05	0.00117826
NM_032959	RefSeq_coding	POLR2J2	coding	up	6.90605	1.09e-05	0.00120263
NM_005801	RefSeq_coding	EIF1	coding	up	7.35267	1.09e-05	0.00120263
NM_002345	RefSeq_coding	LUM	coding	up	41.0319	1.17e-05	0.00126477
NM_013363	RefSeq_coding	PCOLCE2	coding	up	32.9121	1.24e-05	0.00131101
NM_002775	RefSeq_coding	HTRA1	coding	up	12.3386	1.27e-05	0.00133072
NM_006645	RefSeq_coding	STARD10	coding	up	8.07639	1.29e-05	0.0013322
NM_002404	RefSeq_coding	MFAP4	coding	up	73.1496	1.29e-05	0.0013322
NM_001042544	RefSeq_coding	LTBP4	coding	up	5.7633	1.31e-05	0.00133777
NM_000518	RefSeq_coding	HBB	coding	up	339.211	1.36e-05	0.00137439
NM_033150	RefSeq_coding	COL2A1	coding	up	7.45954	1.38e-05	0.00137587
NM_002837	RefSeq_coding	PTPRB	coding	up	23.616	1.38e-05	0.00137587
NM_001276	RefSeq_coding	CHI3L1	coding	up	19.7156	1.4e-05	0.00138483
NM_002046	RefSeq_coding	GAPDH	coding	up	3.39818	1.44e-05	0.00139568
NM_001042422	RefSeq_coding	SLC16A3	coding	up	3.29608	1.48e-05	0.00140451
NM_001983	RefSeq_coding	ERCC1	coding	up	3.28402	1.5e-05	0.00141045
NM_001135	RefSeq_coding	ACAN	coding	up	22.8378	1.56e-05	0.00144986
NM_002125	RefSeq_coding	HLA-DRB5	coding	up	4.6652	1.57e-05	0.00144986
NM_001142587	RefSeq_coding	NFYC	coding	up	4.08044	1.58e-05	0.00144986
NM_173852	RefSeq_coding	KRTCAP2	coding	up	3.03006	1.65e-05	0.00150654
NM_004750	RefSeq_coding	CRLF1	coding	up	6.57467	1.7e-05	0.00154268
NM_032144	RefSeq_coding	RAB6C	coding	up	4.78825	1.71e-05	0.00154605
NM_138446	RefSeq_coding	C7orf30	coding	up	2.84413	1.73e-05	0.00155213
NM_003526	RefSeq_coding	HIST1H2BC	coding	up	5.91187	1.81e-05	0.00160929
NM_014846	RefSeq_coding	KIAA0196	coding	up	3.10833	1.83e-05	0.0016094
NM_001008271	RefSeq_coding	SCXA	coding	up	3.85042	1.85e-05	0.00161572
NM_001018005	RefSeq_coding	TPM1	coding	up	3.26851	1.87e-05	0.00161572
NM_152233	RefSeq_coding	SNX6	coding	up	9.44506	1.87e-05	0.00161572
NM_001136528	RefSeq_coding	SERPINE2	coding	up	2.61932	1.89e-05	0.00161572
NM_006855	RefSeq_coding	KDELR3	coding	up	4.68074	1.89e-05	0.00161572
NM_002306	RefSeq_coding	LGALS3	coding	up	8.54486	1.9e-05	0.00161868
NM_014397	RefSeq_coding	NEK6	coding	up	3.31089	1.95e-05	0.00162092
NM_005809	RefSeq_coding	PRDX2	coding	up	4.85359	1.95e-05	0.00162092
NM_004071	RefSeq_coding	CLK1	coding	up	4.56877	1.96e-05	0.00162092
NM_001753	RefSeq_coding	CAV1	coding	up	3.24172	1.98e-05	0.00163192
NM_003545	RefSeq_coding	HIST1H4E	coding	up	7.44156	2.21e-05	0.00178746
NM_052840	RefSeq_coding	CELF6	coding	up	5.68645	2.3e-05	0.00184016
NM_001097641	RefSeq_coding	FUT3	coding	up	5.37169	2.31e-05	0.00184016
NM_004050	RefSeq_coding	BCL2L2	coding	up	5.30725	2.37e-05	0.00186337
NM_007235	RefSeq_coding	XPOT	coding	up	6.43058	2.39e-05	0.0018657
NM_005920	RefSeq_coding	MEF2D	coding	up	9.57119	2.4e-05	0.0018657
NM_002337	RefSeq_coding	LRPAP1	coding	up	3.49465	2.52e-05	0.00192868
NM_003540	RefSeq_coding	HIST1H4F	coding	up	4.06176	2.61e-05	0.00197988
NM_001037339	RefSeq_coding	PDE4B	coding	up	2.95677	2.72e-05	0.00205093
NM_001135057	RefSeq_coding	LRRC15	coding	up	25.5259	2.76e-05	0.0020579
NM_001136262	RefSeq_coding	ATXN7L3B	coding	up	2.6475	2.8e-05	0.00206703
NM_004386	RefSeq_coding	NCAN	coding	up	10.2029	2.82e-05	0.00206703
NM_007224	RefSeq_coding	NXPH4	coding	up	27.0922	2.9e-05	0.00210858
NM_001178086	RefSeq_coding	ZFX	coding	up	5.5782	2.94e-05	0.0021318
NM_000956	RefSeq_coding	PTGER2	coding	up	6.66053	2.97e-05	0.00213888
NM_001100159	RefSeq_coding	C7orf57	coding	up	4.7011	3.12e-05	0.00217598
NM_021064	RefSeq_coding	HIST1H2AG	coding	up	14.0993	3.16e-05	0.00219242
NM_001010	RefSeq_coding	RPS6	coding	up	3.95102	3.26e-05	0.00221451
NM_001173408	RefSeq_coding	OBSL1	coding	up	2.93219	3.27e-05	0.00221451
NM_002928	RefSeq_coding	RGS16	coding	up	3.95678	3.27e-05	0.00221451
NM_181652	RefSeq_coding	PRDX5	coding	up	3.06502	3.28e-05	0.00221451
NM_003407	RefSeq_coding	ZFP36	coding	up	9.2274	3.3e-05	0.00221451
NM_001014839	RefSeq_coding	NCDN	coding	up	2.75281	3.45e-05	0.00228161
NM_182715	RefSeq_coding	SYPL1	coding	up	2.69502	3.48e-05	0.00228484
NM_014015	RefSeq_coding	DEXI	coding	up	6.14375	3.48e-05	0.00228484
NM_013372	RefSeq_coding	GREM1	coding	up	54.3931	3.68e-05	0.00237085
NM_006271	RefSeq_coding	S100A1	coding	up	26.9703	3.77e-05	0.00240648
NM_001654	RefSeq_coding	ARAF	coding	up	2.99983	3.79e-05	0.00241056
NM_002624	RefSeq_coding	PFDN5	coding	up	3.71276	3.85e-05	0.00242791
NM_152658	RefSeq_coding	THAP8	coding	up	12.4834	3.89e-05	0.00244227
NM_153337	RefSeq_coding	SNX20	coding	up	4.34225	3.9e-05	0.00244227
NM_004559	RefSeq_coding	YBX1	coding	up	4.42993	3.98e-05	0.00245719
NM_025222	RefSeq_coding	WDR82	coding	up	3.2471	4.03e-05	0.00245719
NM_182836	RefSeq_coding	RABGGTA	coding	up	4.39303	4.04e-05	0.00245719
NM_001173480	RefSeq_coding	ARHGEF9	coding	up	11.7762	4.04e-05	0.00245719
NM_000474	RefSeq_coding	TWIST1	coding	up	31.5747	4.04e-05	0.00245719
NM_138281	RefSeq_coding	DLX4	coding	up	17.7719	4.05e-05	0.00245719
NM_001349	RefSeq_coding	DARS	coding	up	4.67638	4.13e-05	0.00249671
NM_004791	RefSeq_coding	ITGBL1	coding	up	10.2984	4.27e-05	0.00255001
NM_001178030	RefSeq_coding	SF1	coding	up	18.005	4.31e-05	0.00255744
NM_005928	RefSeq_coding	MFGE8	coding	up	11.9699	4.39e-05	0.00257618
NM_001833	RefSeq_coding	CLTA	coding	up	4.36997	4.46e-05	0.00259253
NM_005461	RefSeq_coding	MAFB	coding	up	18.3303	4.55e-05	0.0026085
NM_032940	RefSeq_coding	POLR2C	coding	up	8.03037	4.62e-05	0.00262997
NM_001007075	RefSeq_coding	KLHL5	coding	up	7.09625	4.71e-05	0.00267094
NM_001011705	RefSeq_coding	LECT1	coding	up	20.8297	4.75e-05	0.00267865
NM_001967	RefSeq_coding	EIF4A2	coding	up	5.39848	4.81e-05	0.00268549
NM_004235	RefSeq_coding	KLF4	coding	up	11.0412	4.85e-05	0.00268549
NM_153367	RefSeq_coding	ZCCHC24	coding	up	3.63795	5e-05	0.0027338
NM_001105209	RefSeq_coding	LAMA4	coding	up	11.9883	5.01e-05	0.0027338
NM_021960	RefSeq_coding	MCL1	coding	up	3.34449	5.07e-05	0.00275263
NM_002009	RefSeq_coding	FGF7	coding	up	3.58596	5.09e-05	0.00275263
NM_001451	RefSeq_coding	FOXF1	coding	up	9.29556	5.15e-05	0.00277279
NM_021058	RefSeq_coding	HIST1H2BJ	coding	up	6.18619	5.25e-05	0.00279871
NM_002146_Exon4-	HOX cluster	NM_002146	coding	up	2.70497	5.38e-05	0.00284248
NM_025236	RefSeq_coding	RNF39	coding	up	10.4076	5.4e-05	0.00284248
NM_001280	RefSeq_coding	CIRBP	coding	up	3.83924	5.52e-05	0.00288385
NM_203495	RefSeq_coding	COMMD6	coding	up	11.9615	5.57e-05	0.00289906
NM_006196	RefSeq_coding	PCBP1	coding	up	5.25448	5.66e-05	0.00292873
NM_153221	RefSeq_coding	CILP2	coding	up	8.2455	5.69e-05	0.00293072
NM_007281	RefSeq_coding	SCRG1	coding	up	13.1356	5.91e-05	0.00300581
NM_014730	RefSeq_coding	MLEC	coding	up	7.19898	5.93e-05	0.00300581
NM_016240	RefSeq_coding	SCARA3	coding	up	12.3111	5.94e-05	0.00300581
NM_003531	RefSeq_coding	HIST1H3C	coding	up	3.28915	5.97e-05	0.00300581
NM_033247	RefSeq_coding	PML	coding	up	2.33001	5.99e-05	0.00300581
NM_021062	RefSeq_coding	HIST1H2BB	coding	up	5.22222	6.04e-05	0.00300581
NM_003511	RefSeq_coding	HIST1H2AL	coding	up	3.18186	6.06e-05	0.00300581
NM_001040167	RefSeq_coding	LFNG	coding	up	4.50227	6.09e-05	0.00300581
NM_001001410	RefSeq_coding	C16orf42	coding	up	2.89946	6.2e-05	0.00302361
NM_001142798	RefSeq_coding	C17orf49	coding	up	12.2805	6.42e-05	0.00307012
NM_000624	RefSeq_coding	SERPINA5	coding	up	8.67164	6.47e-05	0.00307012
NM_139003	RefSeq_coding	HFE	coding	up	12.6174	6.48e-05	0.00307012
NM_003946	RefSeq_coding	NOL3	coding	up	8.02055	6.63e-05	0.00309532
NM_015626	RefSeq_coding	WSB1	coding	up	5.90619	6.68e-05	0.00309532
NM_005749	RefSeq_coding	TOB1	coding	up	13.4982	6.71e-05	0.00309572
NM_175040	RefSeq_coding	ST6GALNAC4	coding	up	5.45321	6.78e-05	0.00311972
NM_007033	RefSeq_coding	RER1	coding	up	3.38398	6.82e-05	0.00311972
NM_002145_Exon2-	HOX cluster	NM_002145	coding	up	4.36597	6.9e-05	0.00314408
NM_001552	RefSeq_coding	IGFBP4	coding	up	21.917	6.95e-05	0.00315011
NM_002961	RefSeq_coding	S100A4	coding	up	6.25325	7e-05	0.00316066
NM_007234	RefSeq_coding	DCTN3	coding	up	3.55569	7.05e-05	0.00317483
NM_001171905	RefSeq_coding	NUDT16	coding	up	2.95344	7.12e-05	0.00319721
NM_148904	RefSeq_coding	OSBPL9	coding	up	2.67957	7.17e-05	0.00320447
NM_001853	RefSeq_coding	COL9A3	coding	up	6.41394	7.31e-05	0.00324936
NM_001130996	RefSeq_coding	HMGCR	coding	up	11.6596	7.33e-05	0.00324936
NM_013306	RefSeq_coding	SNX15	coding	up	5.61114	7.46e-05	0.0032796
NM_004356	RefSeq_coding	CD81	coding	up	3.53832	7.5e-05	0.00328417
NM_001025201	RefSeq_coding	CHN1	coding	up	7.65651	7.63e-05	0.00331452
NM_138445	RefSeq_coding	GPR146	coding	up	6.8475	7.81e-05	0.00337128
NM_002964	RefSeq_coding	S100A8	coding	up	8.00473	7.87e-05	0.00337714
NM_006520	RefSeq_coding	DYNLT3	coding	up	3.96233	7.89e-05	0.00337714
NM_013231	RefSeq_coding	FLRT2	coding	up	25.2483	7.95e-05	0.00338977
NM_173211	RefSeq_coding	TGIF1	coding	up	3.22835	7.99e-05	0.00338977
NM_002952	RefSeq_coding	RPS2	coding	up	3.48668	8.25e-05	0.00344612
NM_000244	RefSeq_coding	MEN1	coding	up	4.42576	8.27e-05	0.00344612
NM_080590	RefSeq_coding	CAPS	coding	up	4.99918	8.48e-05	0.00351644
NM_173470	RefSeq_coding	MMGT1	coding	up	2.57619	8.61e-05	0.00354063
NM_133267	RefSeq_coding	GSX2	coding	up	5.03409	8.78e-05	0.00357604
NM_177438	RefSeq_coding	DICER1	coding	up	10.8935	8.78e-05	0.00357604
NM_023015	RefSeq_coding	INTS3	coding	up	14.0426	8.91e-05	0.00357604
NM_138394	RefSeq_coding	HNRPLL	coding	up	3.25947	8.92e-05	0.00357604
NM_133507	RefSeq_coding	DCN	coding	up	6.94621	8.92e-05	0.00357604
NM_175065	RefSeq_coding	HIST2H2AB	coding	up	4.70115	8.94e-05	0.00357663
NM_030926	RefSeq_coding	ITM2C	coding	up	3.75525	8.99e-05	0.00358619
NM_025092	RefSeq_coding	ATHL1	coding	up	4.37251	9.12e-05	0.00361647
NM_022065	RefSeq_coding	THADA	coding	up	17.7595	9.29e-05	0.00364751
NM_001163257	RefSeq_coding	PLXNB3	coding	up	2.51132	9.37e-05	0.00364751
NM_001142386	RefSeq_coding	PDK3	coding	up	3.40312	9.42e-05	0.00365795
NM_007083	RefSeq_coding	NUDT6	coding	up	4.6503	9.56e-05	0.00369277
NM_199444	RefSeq_coding	COPE	coding	up	3.4431	9.7e-05	0.00371423
NM_005778	RefSeq_coding	RBM5	coding	up	3.15932	9.72e-05	0.00371423
NM_080593	RefSeq_coding	HIST1H2BK	coding	up	5.36831	9.84e-05	0.00374174
NM_001160259	RefSeq_coding	CNR1	coding	up	2.35166	9.94e-05	0.00375699
NM_002619	RefSeq_coding	PF4	coding	up	25.1409	0.000102	0.00379788
NM_003955	RefSeq_coding	SOCS3	coding	up	5.81209	0.000104	0.003819
NM_003544	RefSeq_coding	HIST1H4B	coding	up	6.13267	0.000104	0.00380677
NM_006370	RefSeq_coding	VTI1B	coding	up	2.74173	0.000108	0.00390677
NM_006026	RefSeq_coding	H1FX	coding	up	4.38998	0.000108	0.00390677
NM_194460	RefSeq_coding	RNF126	coding	up	4.04244	0.000109	0.00391599
NM_001135053	RefSeq_coding	SIGIRR	coding	up	5.76427	0.000109	0.00391599
NM_020856	RefSeq_coding	TSHZ3	coding	up	8.36547	0.00011	0.00392556
NM_003078	RefSeq_coding	SMARCD3	coding	up	4.95301	0.000112	0.00393428
NM_018509	RefSeq_coding	LRRC59	coding	up	2.82123	0.000114	0.00396072
NM_000660	RefSeq_coding	TGFB1	coding	up	6.71997	0.000114	0.00396072
NM_013321	RefSeq_coding	SNX8	coding	up	4.51123	0.000117	0.00403752
NM_138425	RefSeq_coding	C12orf57	coding	up	3.24696	0.000118	0.00407606
NM_002228	RefSeq_coding	JUN	coding	up	4.67038	0.00012	0.00410354
NM_181776	RefSeq_coding	SLC36A2	coding	up	6.17287	0.000122	0.00416381
NM_016069	RefSeq_coding	TIMM16	coding	up	3.79199	0.000123	0.00419048
NM_001098631	RefSeq_coding	IRF5	coding	up	3.61162	0.000126	0.00423365
NM_001128914	RefSeq_coding	PCBP2	coding	up	3.92106	0.000127	0.00424154
NM_006493	RefSeq_coding	CLN5	coding	up	4.01301	0.000127	0.00424154
NM_001005464	RefSeq_coding	HIST2H3A	coding	up	5.84218	0.000127	0.00424569
NM_006349	RefSeq_coding	ZNHIT1	coding	up	3.56459	0.00013	0.00431411
NM_016056	RefSeq_coding	TMBIM4	coding	up	5.78505	0.000131	0.00431411
NM_001099681	RefSeq_coding	MAGIX	coding	up	17.6782	0.000134	0.00436159
NM_053280	RefSeq_coding	ODF3	coding	up	3.12472	0.000136	0.00441565
NM_057092	RefSeq_coding	FKBP2	coding	up	2.76326	0.000139	0.00446974
NM_004339	RefSeq_coding	PTTG1IP	coding	up	3.63549	0.000141	0.00450142
NM_006128	RefSeq_coding	BMP1	coding	up	3.51086	0.000143	0.00452785
NM_001085457	RefSeq_coding	CBWD6	coding	up	2.6915	0.000144	0.00452785
NM_213621	RefSeq_coding	HTR3A	coding	up	2.84199	0.000145	0.00454083
NM_181466	RefSeq_coding	EIF6	coding	up	5.9401	0.000145	0.00454083
NM_002965	RefSeq_coding	S100A9	coding	up	11.4866	0.000145	0.00454083
NM_001085400	RefSeq_coding	RELL1	coding	up	6.16468	0.000146	0.00454083
NM_031372	RefSeq_coding	HNRPDL	coding	up	2.74044	0.000147	0.00454083
NM_005202	RefSeq_coding	COL8A2	coding	up	28.0813	0.000147	0.00454083
NM_002950	RefSeq_coding	RPN1	coding	up	3.70267	0.00015	0.00459013
NM_003834	RefSeq_coding	RGS11	coding	up	21.5996	0.000152	0.00463301
NM_031286	RefSeq_coding	SH3BGRL3	coding	up	2.85821	0.000154	0.00465574
NM_001135934	RefSeq_coding	POSTN	coding	up	24.2034	0.000154	0.00465648
NM_021104	RefSeq_coding	RPL41	coding	up	7.5389	0.000155	0.00466434
NM_004642	RefSeq_coding	CDK2AP1	coding	up	5.01461	0.000156	0.00466748
NM_001806	RefSeq_coding	CEBPG	coding	up	9.80959	0.000156	0.00466748
NM_015837	RefSeq_coding	FCN2	coding	up	2.91356	0.000157	0.00467317
NM_002948	RefSeq_coding	RPL15	coding	up	6.17467	0.000158	0.00468759
NM_016588	RefSeq_coding	NRN1	coding	up	11.6178	0.000159	0.00469479
NM_139022	RefSeq_coding	TSPAN32	coding	up	5.94304	0.000162	0.00471035
NM_139075	RefSeq_coding	TPCN2	coding	up	20.5434	0.000162	0.00471035
NM_001042533	RefSeq_coding	MINA	coding	up	5.72722	0.000166	0.00479518
NM_015960	RefSeq_coding	CUTC	coding	up	2.76866	0.000168	0.00479518
NM_024060	RefSeq_coding	AHNAK	coding	up	3.68207	0.000168	0.00479518
NM_001024644	RefSeq_coding	XCR1	coding	up	5.776	0.000168	0.00479518
NM_001031711	RefSeq_coding	ERGIC1	coding	up	2.76571	0.000169	0.00479518
NM_000938	RefSeq_coding	POLR2B	coding	up	2.82236	0.000169	0.00479518
NM_014315	RefSeq_coding	KLHDC2	coding	up	3.52693	0.000171	0.00484074
NM_199161	RefSeq_coding	SAA1	coding	up	11.9467	0.000173	0.00485238
NM_016429	RefSeq_coding	COPZ2	coding	up	4.51413	0.000174	0.00487991
NM_005298	RefSeq_coding	GPR25	coding	up	5.82365	0.000176	0.00487991
NM_000632	RefSeq_coding	ITGAM	coding	up	5.3964	0.000177	0.00487991
NM_138369	RefSeq_coding	BOD1	coding	up	5.82943	0.000177	0.00487991
NM_016567	RefSeq_coding	BCCIP	coding	up	8.07323	0.000177	0.00487991
NM_001127258	RefSeq_coding	HHIPL1	coding	up	8.37063	0.000177	0.00487991
NM_016270	RefSeq_coding	KLF2	coding	up	6.31221	0.000178	0.00487991
NM_001024956	RefSeq_coding	SC5DL	coding	up	13.3646	0.00018	0.00490843
NM_000428	RefSeq_coding	LTBP2	coding	up	8.03988	0.000182	0.0049459
NM_015383	RefSeq_coding	NBPF14	coding	up	6.10903	0.000183	0.00495907
NM_145902	RefSeq_coding	HMGA1	coding	up	3.72185	0.000184	0.00495907
NM_001146069	RefSeq_coding	MFSD10	coding	up	8.78461	0.000187	0.00499854
NM_004331	RefSeq_coding	BNIP3L	coding	up	4.62788	0.000188	0.00499888
NM_032927	RefSeq_coding	TMEM128	coding	up	6.56345	0.000188	0.00499939
NM_178812	RefSeq_coding	MTDH	coding	up	3.50711	0.000189	0.00501449
NM_003254	RefSeq_coding	TIMP1	coding	up	4.39762	0.00019	0.00501449
NM_145040	RefSeq_coding	PRKCDBP	coding	up	3.1416	0.000192	0.0050521
NM_003523	RefSeq_coding	HIST1H2BE	coding	up	4.45517	0.000194	0.00508134
NM_001168389	RefSeq_coding	CITED2	coding	up	5.75043	0.000194	0.00508208
NM_004878	RefSeq_coding	PTGES	coding	up	21.8132	0.000195	0.0051032
NM_181715	RefSeq_coding	CRTC2	coding	up	6.08685	0.000196	0.0051032
NM_001042483	RefSeq_coding	NUPR1	coding	up	3.20454	0.000197	0.00511456
NM_001129	RefSeq_coding	AEBP1	coding	up	8.08226	0.000199	0.00545074
NM_001759	RefSeq_coding	CCND2	coding	up	18.7047	0.000205	0.00524625
NM_007079	RefSeq_coding	PTP4A3	coding	up	126.545	0.000206	0.0052494
NM_133505	RefSeq_coding	DCN	coding	up	3.86808	0.000208	0.00525402
NM_003522	RefSeq_coding	HIST1H2BF	coding	up	6.31654	0.000208	0.00525402
NM_020474	RefSeq_coding	GALNT1	coding	up	4.04165	0.000209	0.00526742
NM_001040065	RefSeq_coding	FAM75A2	coding	up	14.1458	0.000211	0.00528044
NM_002151	RefSeq_coding	HPN	coding	up	6.67897	0.000213	0.00529815
NM_133504	RefSeq_coding	DCN	coding	up	19.9783	0.000213	0.00529815
NM_003280	RefSeq_coding	TNNC1	coding	up	3.02564	0.000216	0.00534068
NM_005252	RefSeq_coding	FOS	coding	up	5.00106	0.000216	0.00534068
NM_014367	RefSeq_coding	FAM162A	coding	up	5.64532	0.000216	0.00534068
NM_001136195	RefSeq_coding	TNPO2	coding	up	5.67857	0.000219	0.0053722
NM_001004318	RefSeq_coding	PAPL	coding	up	6.77696	0.00022	0.00537598
NM_054016	RefSeq_coding	SFRS13A	coding	up	3.99375	0.000221	0.00537598
NM_016404	RefSeq_coding	TRMT112	coding	up	6.82489	0.000221	0.00537598
NM_001012985	RefSeq_coding	C1orf31	coding	up	2.49859	0.000222	0.00539634
NM_001130102	RefSeq_coding	NR1H3	coding	up	5.15831	0.000223	0.00539634
NM_004905	RefSeq_coding	PRDX6	coding	up	4.56593	0.000224	0.00540821
NM_001002810	RefSeq_coding	PDE4DIP	coding	up	5.40169	0.000226	0.00541502
NM_001033578	RefSeq_coding	SGK3	coding	up	9.8172	0.000226	0.00541502
NM_004206	RefSeq_coding	SEC22C	coding	up	4.424	0.000228	0.00545074
NM_001428	RefSeq_coding	ENO1	coding	up	5.11471	0.000229	0.00545074
NM_006406	RefSeq_coding	PRDX4	coding	up	3.54184	0.000231	0.00545074
NM_001023567	RefSeq_coding	GOLGA8B	coding	up	2.88499	0.000232	0.00546673
NM_001146030	RefSeq_coding	SEMA7A	coding	up	8.08398	0.000232	0.00546328
NM_001142853	RefSeq_coding	HES6	coding	up	11.0735	0.000234	0.00548682
NM_213589	RefSeq_coding	RAPH1	coding	up	18.0467	0.000238	0.00556336
NM_002237	RefSeq_coding	KCNG1	coding	up	23.1201	0.000239	0.00557238
NM_003535	RefSeq_coding	HIST1H3J	coding	up	9.40029	0.000241	0.00557531
NM_003646	RefSeq_coding	DGKZ	coding	up	17.3952	0.000241	0.00557531
NM_004355	RefSeq_coding	CD74	coding	up	2.79058	0.000246	0.0056479
NM_033221	RefSeq_coding	TRIM14	coding	up	3.13589	0.000247	0.0056484
NM_014851	RefSeq_coding	KLHL21	coding	up	6.25647	0.000251	0.00571271
NM_001164762	RefSeq_coding	PRKAR1B	coding	up	6.09044	0.000256	0.00580663
NM_015603	RefSeq_coding	CCDC9	coding	up	7.73488	0.000259	0.00583513
NM_001077493	RefSeq_coding	NFKB2	coding	up	6.42018	0.000261	0.00585323
NM_139322	RefSeq_coding	ATRN	coding	up	3.55858	0.000262	0.00586007
NM_001104577	RefSeq_coding	GPR172B	coding	up	3.74528	0.000262	0.00586007
NM_006763	RefSeq_coding	BTG2	coding	up	4.14264	0.000264	0.00587003
NM_003520	RefSeq_coding	HIST1H2BN	coding	up	3.57986	0.000265	0.00587003
NM_006737	RefSeq_coding	KIR3DL2	coding	up	2.81535	0.000266	0.00587069
NM_001675	RefSeq_coding	ATF4	coding	up	15.7147	0.000266	0.00587931
NM_003031	RefSeq_coding	SIAH1	coding	up	11.7385	0.000274	0.00598073
NM_004762	RefSeq_coding	CYTH1	coding	up	2.80668	0.000275	0.00598073
NM_013227	RefSeq_coding	ACAN	coding	up	11.9603	0.000277	0.00600189
NM_002378	RefSeq_coding	MATK	coding	up	7.36221	0.000278	0.00602242
NM_001018837	RefSeq_coding	HAX1	coding	up	4.09906	0.000281	0.00606134
NM_005066	RefSeq_coding	SFPQ	coding	up	7.31823	0.000283	0.00607163
NM_001097639	RefSeq_coding	FUT3	coding	up	10.0471	0.000285	0.00610364
NM_013409	RefSeq_coding	FST	coding	up	6.30715	0.000288	0.00615461
NM_000900	RefSeq_coding	MGP	coding	up	8.96718	0.000294	0.00625939
NM_012135	RefSeq_coding	FAM50B	coding	up	4.44994	0.000297	0.00629771
NM_031484	RefSeq_coding	MARVELD1	coding	up	6.05154	0.000302	0.00634806
NM_001098722	RefSeq_coding	GNG4	coding	up	4.6555	0.000304	0.00637098
NM_022052	RefSeq_coding	NXF3	coding	up	5.24747	0.000305	0.00638121
NM_024006	RefSeq_coding	VKORC1	coding	up	7.07443	0.000308	0.00643758
NM_002539	RefSeq_coding	ODC1	coding	up	3.62226	0.000309	0.00644814
NM_198216	RefSeq_coding	SNRPB	coding	up	3.74754	0.000312	0.00645847
NM_006432	RefSeq_coding	NPC2	coding	up	2.91063	0.000322	0.00658483
NM_001129888	RefSeq_coding	CYHR1	coding	up	3.11799	0.000323	0.00658483
NM_000302	RefSeq_coding	PLOD1	coding	up	4.63831	0.000325	0.00660677
NM_001002836	RefSeq_coding	ZNF787	coding	up	3.21884	0.000328	0.0066244
NM_003015	RefSeq_coding	SFRP5	coding	up	14.4808	0.000331	0.00665623
NM_005327	RefSeq_coding	HADH	coding	up	4.69979	0.000332	0.00666197
NM_001040874	RefSeq_coding	HIST2H2AA4	coding	up	4.47093	0.000334	0.00667652
NM_004763	RefSeq_coding	ITGB1BP1	coding	up	10.0252	0.000334	0.00667652
NM_003002	RefSeq_coding	SDHD	coding	up	3.41725	0.000335	0.00668664
NM_005013	RefSeq_coding	NUCB2	coding	up	3.97498	0.000337	0.00669105
NM_000096	RefSeq_coding	CP	coding	up	8.62763	0.000338	0.00669327
NM_006947	RefSeq_coding	SRP72	coding	up	3.7615	0.000341	0.00674353
NM_018004	RefSeq_coding	TMEM45A	coding	up	15.4577	0.000344	0.00675513
NM_000095	RefSeq_coding	COMP	coding	up	4.66833	0.000345	0.00675513
NM_014417	RefSeq_coding	BBC3	coding	up	5.30452	0.000345	0.00675513
NM_004227	RefSeq_coding	CYTH3	coding	up	9.07541	0.000347	0.00675513
NM_014334	RefSeq_coding	C9orf4	coding	up	7.32689	0.000353	0.00685432
NM_002708	RefSeq_coding	PPP1CA	coding	up	11.2953	0.000359	0.00690024
NM_003475	RefSeq_coding	RASSF7	coding	up	3.12874	0.00036	0.00690024
NM_174887	RefSeq_coding	IFT20	coding	up	3.12625	0.000362	0.00690787
NM_080667	RefSeq_coding	CCDC104	coding	up	3.44134	0.000372	0.007087
NM_005875	RefSeq_coding	EIF1B	coding	up	4.02531	0.000373	0.007087
NM_183419	RefSeq_coding	RNF19A	coding	up	2.7229	0.000385	0.00726631
NM_007308	RefSeq_coding	SNCA	coding	up	12.6696	0.000387	0.00728268
NM_130800	RefSeq_coding	MEN1	coding	up	3.83979	0.000389	0.0072991
NM_017560	RefSeq_coding	ZNF853	coding	up	8.21383	0.00039	0.0072991
NM_000203	RefSeq_coding	IDUA	coding	up	3.33031	0.000401	0.0074383
NM_001135936	RefSeq_coding	POSTN	coding	up	5.78178	0.000404	0.00747976
NM_001004431	RefSeq_coding	METRNL	coding	up	6.78941	0.00041	0.00751344
NM_002673	RefSeq_coding	PLXNB1	coding	up	12.7561	0.00041	0.00751344
NM_032784	RefSeq_coding	RSPO3	coding	up	3.70585	0.000414	0.00755318
NM_018202	RefSeq_coding	TMEM57	coding	up	5.57855	0.000416	0.00756366
NM_013328	RefSeq_coding	PYCR2	coding	up	7.33109	0.000418	0.00757447
NM_199069	RefSeq_coding	NDUFAF3	coding	up	3.29359	0.000419	0.00757447
NM_001166600	RefSeq_coding	FAM122B	coding	up	3.59208	0.000421	0.00758671
NM_001003891	RefSeq_coding	MED15	coding	up	4.15758	0.000426	0.00762908
NM_003006	RefSeq_coding	SELPLG	coding	up	5.06026	0.000426	0.00762908
NM_004823	RefSeq_coding	KCNK6	coding	up	3.60162	0.000427	0.00764218
NM_024872	RefSeq_coding	DOK3	coding	up	5.36471	0.000428	0.00764419
NM_144775	RefSeq_coding	SMCR8	coding	up	4.0472	0.000432	0.00769708
NM_002023	RefSeq_coding	FMOD	coding	up	4.36685	0.000436	0.00772014
NM_001146289	RefSeq_coding	LEPRE1	coding	up	10.7116	0.000436	0.00772014
NM_001077262	RefSeq_coding	UBXN11	coding	up	4.86043	0.000438	0.00773609
NM_001042450	RefSeq_coding	SLC5A10	coding	up	3.79707	0.000439	0.00773609
NM_001004128	RefSeq_coding	QSOX1	coding	up	5.94834	0.000439	0.00773609
NM_001042444	RefSeq_coding	CAST	coding	up	3.54722	0.000442	0.00777545
NM_000345	RefSeq_coding	SNCA	coding	up	3.1998	0.000445	0.00778439
NM_001178084	RefSeq_coding	ZFX	coding	up	6.73074	0.000447	0.00779307
NM_004877	RefSeq_coding	GMFG	coding	up	3.9176	0.000449	0.00781839
NM_001040452	RefSeq_coding	RUFY1	coding	up	4.83438	0.00045	0.00782832
NM_001141	RefSeq_coding	ALOX15B	coding	up	7.08619	0.000453	0.00785175
NM_001037984	RefSeq_coding	SLC38A10	coding	up	3.13904	0.000455	0.00786176
NM_177529	RefSeq_coding	SULT1A1	coding	up	6.08857	0.000455	0.00786176
NM_001143945	RefSeq_coding	GAS6	coding	up	7.61143	0.000456	0.00786176
NM_003509	RefSeq_coding	HIST1H2AI	coding	up	7.8273	0.000456	0.00786176
NM_012179	RefSeq_coding	FBXO7	coding	up	5.98843	0.000458	0.00786184
NM_018462	RefSeq_coding	C3orf10	coding	up	4.11414	0.00046	0.00786894
NM_153703	RefSeq_coding	PODN	coding	up	8.55011	0.00046	0.00786894
NM_206920	RefSeq_coding	MAMDC4	coding	up	3.76581	0.000461	0.00786894
NM_001028	RefSeq_coding	RPS25	coding	up	3.03538	0.000462	0.00787836
NM_003537	RefSeq_coding	HIST1H3B	coding	up	20.2003	0.000465	0.00790938
NM_001159330	RefSeq_coding	ARHGAP27	coding	up	3.83403	0.00047	0.00797984
NM_015190	RefSeq_coding	DNAJC9	coding	up	8.83309	0.000488	0.00815988
NM_139008	RefSeq_coding	HFE	coding	up	16.4444	0.000488	0.00815988
NM_153640	RefSeq_coding	PANK2	coding	up	2.90708	0.000496	0.00825729
NM_001135036	RefSeq_coding	FAM18B2	coding	up	3.53681	0.000509	0.00838604
NM_001171654	RefSeq_coding	KLHL5	coding	up	4.7649	0.000509	0.00838604
NM_014918	RefSeq_coding	CHSY1	coding	up	16.2956	0.000509	0.00838604
NM_006469	RefSeq_coding	IVNS1ABP	coding	up	4.43551	0.000514	0.00845321
NM_001206	RefSeq_coding	KLF9	coding	up	4.30717	0.000517	0.00847629
NM_001145939	RefSeq_coding	PAFAH1B3	coding	up	3.5319	0.00052	0.00848976
NM_031302	RefSeq_coding	GLT8D2	coding	up	13.4807	0.00052	0.00848976
NM_032603	RefSeq_coding	LOXL3	coding	up	24.5061	0.000523	0.00850939
NM_000904	RefSeq_coding	NQO2	coding	up	10.2861	0.000535	0.00861126
NM_001127660	RefSeq_coding	MFN2	coding	up	3.58214	0.00054	0.00865736
NM_007236	RefSeq_coding	CHP	coding	up	2.89796	0.000541	0.00865736
NM_001145027	RefSeq_coding	SLFN12L	coding	up	12.3376	0.000542	0.00866349
NM_031264	RefSeq_coding	CDHR5	coding	up	3.38845	0.000544	0.00866771
NM_001005473	RefSeq_coding	PLCXD3	coding	up	5.6773	0.000545	0.00866771
NM_003789	RefSeq_coding	TRADD	coding	up	3.65365	0.00055	0.00872739
NM_003416	RefSeq_coding	ZNF7	coding	up	3.38428	0.000551	0.00873395
NM_015215	RefSeq_coding	CAMTA1	coding	up	14.5015	0.000553	0.00874259
NM_001039667	RefSeq_coding	ANGPTL4	coding	up	5.40079	0.000555	0.00875318
NM_006630	RefSeq_coding	ZNF234	coding	up	11.439	0.000557	0.00877488
NM_016546	RefSeq_coding	C1RL	coding	up	6.17314	0.000559	0.00878392
NM_004907	RefSeq_coding	IER2	coding	up	4.70523	0.000563	0.00879986
NM_002033	RefSeq_coding	FUT4	coding	up	20.3154	0.000571	0.00888067
NM_133491	RefSeq_coding	SAT2	coding	up	6.40331	0.000592	0.00908932
NM_005001	RefSeq_coding	NDUFA7	coding	up	3.32828	0.000595	0.00911557
NM_001975	RefSeq_coding	ENO2	coding	up	10.3317	0.000595	0.00911549
NM_003793	RefSeq_coding	CTSF	coding	up	4.31068	0.000604	0.00919499
NM_001164470	RefSeq_coding	MS4A12	coding	up	3.70038	0.000623	0.00928104
NM_001077206	RefSeq_coding	SEC31A	coding	up	3.3672	0.000624	0.00928104
NM_138358	RefSeq_coding	C19orf52	coding	up	6.76001	0.000626	0.00928562
NM_006474	RefSeq_coding	PDPN	coding	up	10.6163	0.000629	0.00928593
NM_005195	RefSeq_coding	CEBPD	coding	up	2.49839	0.000636	0.00933858
NM_022762	RefSeq_coding	RMND5B	coding	up	9.91548	0.000637	0.00934606
NM_006757	RefSeq_coding	TNNT3	coding	up	6.14984	0.000641	0.00938567
NM_138966	RefSeq_coding	NETO1	coding	up	6.40443	0.000657	0.00956618
NM_001136575	RefSeq_coding	LANCL1	coding	up	4.54838	0.000658	0.00956618
NM_001118890	RefSeq_coding	GLRX	coding	up	3.91703	0.00066	0.0095703
NM_001136504	RefSeq_coding	SYT2	coding	up	3.64713	0.000665	0.00962856
NM_005500	RefSeq_coding	SAE1	coding	up	4.9969	0.000667	0.00964625
NM_052900	RefSeq_coding	CSMD3	coding	up	3.76868	0.000679	0.00978483
NM_001025356	RefSeq_coding	ANO6	coding	up	6.38821	0.000688	0.00987057
NM_001137559	RefSeq_coding	ANAPC5	coding	up	3.24382	0.000691	0.00988157
NM_004102	RefSeq_coding	FABP3	coding	up	2.71298	0.000712	0.0100096
NM_002854	RefSeq_coding	PVALB	coding	up	7.66318	0.000717	0.0100284
NM_021625	RefSeq_coding	TRPV4	coding	up	4.61863	0.000718	0.0100284
NM_004414	RefSeq_coding	RCAN1	coding	up	13.8655	0.000721	0.0100566
NM_004765	RefSeq_coding	BCL7C	coding	up	3.51454	0.000723	0.0100566
NM_015429	RefSeq_coding	ABI3BP	coding	up	3.38656	0.000724	0.0100566
NM_057178	RefSeq_coding	RFFL	coding	up	3.36235	0.000726	0.0100615
NM_003256	RefSeq_coding	TIMP4	coding	up	3.68744	0.000729	0.0100926
NM_020801	RefSeq_coding	ARRDC3	coding	up	4.27897	0.000737	0.0101379
NM_003533	RefSeq_coding	HIST1H3I	coding	up	3.75316	0.000738	0.0101404
NM_021065	RefSeq_coding	HIST1H2AD	coding	up	9.94085	0.000739	0.0101404
NM_002332	RefSeq_coding	LRP1	coding	up	3.79592	0.000752	0.010271
NM_001128595	RefSeq_coding	TC2N	coding	up	11.1732	0.000762	0.0103397
NM_002489	RefSeq_coding	NDUFA4	coding	up	12.3067	0.000769	0.0104034
NM_173473	RefSeq_coding	ANAPC16	coding	up	4.00938	0.00077	0.0104048
NM_004345	RefSeq_coding	CAMP	coding	up	8.38962	0.000772	0.0104166
NM_080680	RefSeq_coding	COL11A2	coding	up	4.82975	0.000774	0.0104337
NM_001909	RefSeq_coding	CTSD	coding	up	11.0477	0.000788	0.0105539
NM_012385	RefSeq_coding	NUPR1	coding	up	7.85131	0.000795	0.010595
NM_000290	RefSeq_coding	PGAM2	coding	up	4.23289	0.000803	0.0106553
NM_003510	RefSeq_coding	HIST1H2AK	coding	up	6.15379	0.000805	0.0106553
NM_022152	RefSeq_coding	TMBIM1	coding	up	3.22248	0.000812	0.0107156
NM_007263	RefSeq_coding	COPE	coding	up	3.55744	0.00082	0.0107707
NM_000181	RefSeq_coding	GUSB	coding	up	9.42714	0.000829	0.0108275
NM_182826	RefSeq_coding	SCARA3	coding	up	11.8319	0.000833	0.0108275
NM_006477	RefSeq_coding	RASL10A	coding	up	16.8697	0.000835	0.0108275
NM_022822	RefSeq_coding	KLC2	coding	up	2.868	0.00084	0.0108406
NM_001615	RefSeq_coding	ACTG2	coding	up	5.84707	0.000844	0.010867
NM_000760	RefSeq_coding	CSF3R	coding	up	10.3082	0.000845	0.010867
NM_017907	RefSeq_coding	C11orf59	coding	up	2.79553	0.000846	0.010867
NM_013265	RefSeq_coding	C11orf2	coding	up	3.9574	0.000847	0.010867
NM_001143852	RefSeq_coding	TCHP	coding	up	9.17911	0.000847	0.010867
NM_015622	RefSeq_coding	C7orf28A	coding	up	3.6106	0.000851	0.0108738
NM_138701	RefSeq_coding	C7orf11	coding	up	5.06925	0.000853	0.01089
NM_002166	RefSeq_coding	ID2	coding	up	16.518	0.000856	0.0108947
NM_001144757	RefSeq_coding	SCG5	coding	up	7.0039	0.000864	0.0109521
NM_014044	RefSeq_coding	UNC50	coding	up	4.76533	0.000879	0.0110628
NM_004792	RefSeq_coding	PPIG	coding	up	3.88096	0.000883	0.0110628
NM_005346	RefSeq_coding	HSPA1B	coding	up	6.38777	0.000885	0.0110628
NM_012342	RefSeq_coding	BAMBI	coding	up	7.81766	0.000886	0.0110628
NM_006351	RefSeq_coding	TIMM44	coding	up	3.35716	0.000898	0.0111732
NM_030806	RefSeq_coding	C1orf21	coding	up	5.55544	0.0009	0.0111868
NM_003974	RefSeq_coding	DOK2	coding	up	6.93757	0.000907	0.0112393
NM_015980	RefSeq_coding	HMP19	coding	up	10.7883	0.000907	0.0112393
NM_003532	RefSeq_coding	HIST1H3E	coding	up	4.24838	0.00091	0.0112539
NM_005325	RefSeq_coding	HIST1H1A	coding	up	9.02349	0.000913	0.0112784
NM_181726	RefSeq_coding	ANKRD37	coding	up	10.0995	0.000919	0.0113038
NM_031917	RefSeq_coding	ANGPTL6	coding	up	8.72643	0.000924	0.0113305
NM_002632	RefSeq_coding	PGF	coding	up	6.54427	0.000936	0.011451
NM_003611	RefSeq_coding	OFD1	coding	up	3.78508	0.00094	0.011483
NM_015414	RefSeq_coding	RPL36	coding	up	4.54196	0.000944	0.0114989
NM_007286	RefSeq_coding	SYNPO	coding	up	6.99635	0.000951	0.0115539
NM_181675	RefSeq_coding	PPP2R2B	coding	up	5.23345	0.000952	0.0115576
NM_014963	RefSeq_coding	SBNO2	coding	up	3.2869	0.000958	0.0116063
NM_138444	RefSeq_coding	KCTD12	coding	up	4.72496	0.000964	0.0116546
NM_018318	RefSeq_coding	CCDC91	coding	up	4.81178	0.000969	0.011696
NM_004232	RefSeq_coding	SOCS6	coding	up	6.24592	0.0010047	0.0119378
NM_182729	RefSeq_coding	TXNRD1	coding	up	10.1332	0.00100494	0.0119378
NM_174971	RefSeq_coding	ST3GAL3	coding	up	3.88867	0.00101896	0.0120749
NM_003534	RefSeq_coding	HIST1H3G	coding	up	18.6021	0.00102031	0.0120811
NM_000519	RefSeq_coding	HBD	coding	up	9.92674	0.00102364	0.0120987
NM_001170696	RefSeq_coding	SPATA22	coding	up	8.388	0.00103572	0.0121692
NM_199054	RefSeq_coding	MKNK2	coding	up	4.36916	0.00105961	0.0123453
NM_001145124	RefSeq_coding	FAM75C1	coding	up	11.4111	0.00106619	0.0123543
NM_005985	RefSeq_coding	SNAI1	coding	up	10.4691	0.00106644	0.0123543
NM_182688	RefSeq_coding	UBE2G2	coding	up	5.46848	0.00106931	0.0123672
NM_003742	RefSeq_coding	ABCB11	coding	up	7.16702	0.00107519	0.0123804
NM_014621_intron1+	HOX cluster	NM_014621	coding	up	6.12525	0.00108569	0.0124421
NM_006280	RefSeq_coding	SSR4	coding	up	3.76597	0.00108913	0.0124527
NM_016074	RefSeq_coding	BOLA1	coding	up	3.78994	0.00109582	0.0124902
NM_005859	RefSeq_coding	PURA	coding	up	3.59046	0.00110068	0.0125105
NM_001311	RefSeq_coding	CRIP1	coding	up	4.76819	0.00113922	0.0128052
NM_014310	RefSeq_coding	RASD2	coding	up	3.7719	0.00114776	0.012852
NM_001033564	RefSeq_coding	C6orf225	coding	up	5.51754	0.0011615	0.0129547
NM_005296	RefSeq_coding	LPAR4	coding	up	5.24731	0.00116676	0.0129853
NM_003869	RefSeq_coding	CES2	coding	up	4.46573	0.00118584	0.0131426
NM_006371	RefSeq_coding	CRTAP	coding	up	8.31066	0.0011876	0.0131426
NM_021018	RefSeq_coding	HIST1H3F	coding	up	7.83119	0.00118809	0.0131426
NM_145236	RefSeq_coding	B3GNT7	coding	up	5.90468	0.00119363	0.0131642
NM_001145102	RefSeq_coding	SMAD3	coding	up	10.1706	0.00120211	0.0132176
NM_181742	RefSeq_coding	ORC4L	coding	up	2.96204	0.00120759	0.0132383
NM_005872	RefSeq_coding	BCAS2	coding	up	4.28349	0.00120999	0.0132538
NM_177534	RefSeq_coding	SULT1A1	coding	up	4.11877	0.00121233	0.0132604
NM_001031749	RefSeq_coding	LYPD5	coding	up	6.26129	0.00121912	0.0132649
NM_016433	RefSeq_coding	GLTP	coding	up	5.68537	0.00121998	0.0132649
NM_002462	RefSeq_coding	MX1	coding	up	3.98322	0.00123397	0.0133081
NM_054027	RefSeq_coding	ANKH	coding	up	5.4645	0.0012376	0.0133158
NM_020244	RefSeq_coding	CHPT1	coding	up	8.83116	0.00123825	0.0133158
NM_000983	RefSeq_coding	RPL22	coding	up	3.71776	0.00123832	0.0133158
NM_001171815	RefSeq_coding	RNF166	coding	up	4.37341	0.00128301	0.0136163
NM_032637	RefSeq_coding	SKP2	coding	up	11.9987	0.00129007	0.0136351
NM_001077394	RefSeq_coding	DPH5	coding	up	3.7818	0.00129037	0.0136351
NM_020396	RefSeq_coding	BCL2L10	coding	up	12.3774	0.001295	0.0136628
NM_022664	RefSeq_coding	ECM1	coding	up	5.18853	0.00130516	0.013722
NM_018463	RefSeq_coding	ITFG2	coding	up	10.2921	0.00131725	0.0138193
NM_019885	RefSeq_coding	CYP26B1	coding	up	4.23009	0.00132849	0.0138677
NM_003513	RefSeq_coding	HIST1H2AB	coding	up	9.48424	0.00135723	0.0140057
NM_002029	RefSeq_coding	FPR1	coding	up	11.1761	0.00136557	0.0140314
NM_007021	RefSeq_coding	C10orf10	coding	up	13.3768	0.00137381	0.0140895
NM_016271	RefSeq_coding	RNF138	coding	up	6.73462	0.0014083	0.0142971
NM_183425	RefSeq_coding	RBM38	coding	up	14.8006	0.00145242	0.0145536
NM_003227	RefSeq_coding	TFR2	coding	up	6.90764	0.0014554	0.0145589
NM_001166266	RefSeq_coding	LTBP1	coding	up	10.969	0.00145674	0.0145624
NM_001100409	RefSeq_coding	SENP6	coding	up	3.70968	0.00148609	0.0147789
NM_001042698	RefSeq_coding	ZSWIM7	coding	up	6.79504	0.00149027	0.0147965
NM_000977	RefSeq_coding	RPL13	coding	up	6.05277	0.00150539	0.0147965
NM_212474	RefSeq_coding	FN1	coding	up	25.8215	0.00150543	0.0147965
NM_033637	RefSeq_coding	BTRC	coding	up	4.4349	0.00151387	0.0148217
NM_000189	RefSeq_coding	HK2	coding	up	3.75036	0.00151425	0.0148217
NM_003539	RefSeq_coding	HIST1H4D	coding	up	9.17737	0.00153821	0.0149778
NM_001014841	RefSeq_coding	NCDN	coding	up	14.7514	0.00154018	0.0149788
NM_012106	RefSeq_coding	ARL2BP	coding	up	4.31796	0.00154957	0.0149788
NM_023934	RefSeq_coding	FUNDC2	coding	up	3.73357	0.00155806	0.0150114
NM_007115	RefSeq_coding	TNFAIP6	coding	up	14.9448	0.00156757	0.0150633
NM_003713	RefSeq_coding	PPAP2B	coding	up	5.3537	0.00161811	0.0153432
NM_033224	RefSeq_coding	PURB	coding	up	3.84755	0.00161871	0.0153432
NM_014520	RefSeq_coding	MYBBP1A	coding	up	6.37358	0.00162489	0.0153635
NM_033089	RefSeq_coding	ZCCHC3	coding	up	11.4855	0.00163978	0.0154032
NM_022744	RefSeq_coding	C16orf58	coding	up	16.9223	0.00167867	0.0156231
NM_021030	RefSeq_coding	ZNF14	coding	up	6.99131	0.00168312	0.0156297
NM_001171632	RefSeq_coding	NOSTRIN	coding	up	7.42958	0.00168499	0.0156371
NM_003116	RefSeq_coding	SPAG4	coding	up	5.71002	0.00170216	0.0157168
NM_002015	RefSeq_coding	FOXO1	coding	up	6.95954	0.00172938	0.0158595
NM_001160260	RefSeq_coding	CNR1	coding	up	4.48625	0.00180921	0.0163242
NM_032574	RefSeq_coding	DPY30	coding	up	3.93328	0.00181329	0.0163407
NM_004344	RefSeq_coding	CETN2	coding	up	5.63898	0.00181697	0.0163438
NM_004661	RefSeq_coding	CDC23	coding	up	4.84777	0.00182388	0.0163547
NM_003108	RefSeq_coding	SOX11	coding	up	7.44182	0.00187824	0.0165956
NM_005363	RefSeq_coding	MAGEA6	coding	up	7.57869	0.00188974	0.0166569
NM_001042424	RefSeq_coding	WHSC1	coding	up	4.28686	0.00189935	0.0166949
NM_002124	RefSeq_coding	HLA-DRB1	coding	up	7.02826	0.00191548	0.0167732
NM_001352	RefSeq_coding	DBP	coding	up	3.33587	0.00196012	0.0170458
NM_000595	RefSeq_coding	LTA	coding	up	6.52685	0.00204639	0.0174352
NM_145261	RefSeq_coding	DNAJC19	coding	up	3.3723	0.00204788	0.0174352
NM_001077663	RefSeq_coding	URGCP	coding	up	6.66644	0.0020479	0.0174352
NM_021709	RefSeq_coding	SIVA1	coding	up	9.89003	0.00207416	0.0175465
NM_006963	RefSeq_coding	ZNF22	coding	up	5.19467	0.00209654	0.017669
NM_005003	RefSeq_coding	NDUFAB1	coding	up	4.02939	0.00211075	0.0177027
NM_012267	RefSeq_coding	HSPBP1	coding	up	14.9533	0.00214819	0.0179036
NM_024567	RefSeq_coding	HMBOX1	coding	up	11.2873	0.00216408	0.0179849
NM_017442	RefSeq_coding	TLR9	coding	up	7.85128	0.00228002	0.0184762
NM_003525	RefSeq_coding	HIST1H2BI	coding	up	4.0369	0.00230723	0.0186245
NM_019841	RefSeq_coding	TRPV5	coding	up	4.72591	0.00232623	0.0186954
NM_001037808	RefSeq_coding	EIF3C	coding	up	3.37123	0.00233127	0.0187257
NM_001042467	RefSeq_coding	MLPH	coding	up	5.10011	0.00234396	0.0187554
NM_004000	RefSeq_coding	CHI3L2	coding	up	6.45157	0.00235876	0.0187917
NM_182645	RefSeq_coding	VGLL2	coding	up	7.28643	0.00236511	0.0188044
NM_002985	RefSeq_coding	CCL5	coding	up	13.1672	0.00238728	0.0188608
NM_016627	RefSeq_coding	AMZ2	coding	up	4.68032	0.00243748	0.0189862
NM_001037288	RefSeq_coding	CMTM5	coding	up	5.7595	0.00245365	0.0190164
NM_001017980	RefSeq_coding	VMA21	coding	up	4.71679	0.00247148	0.0191174
NM_003181	RefSeq_coding	T	coding	up	8.32851	0.00248317	0.0191774
NM_021644	RefSeq_coding	HNRNPH3	coding	up	4.81957	0.00250908	0.0193164
NM_021805	RefSeq_coding	SIGIRR	coding	up	3.88337	0.00254584	0.0194459
NM_130898	RefSeq_coding	CREB3L4	coding	up	6.54551	0.00255308	0.0194707
NM_001134878	RefSeq_coding	KIF9	coding	up	6.08015	0.0025658	0.0195372
NM_138420	RefSeq_coding	AHNAK2	coding	up	14.5283	0.00259504	0.0196709
NM_001008485	RefSeq_coding	SLC41A3	coding	up	3.26542	0.00261923	0.0197745
NM_001102560	RefSeq_coding	PPAPDC1B	coding	up	7.71034	0.00263189	0.0198239
NM_178234	RefSeq_coding	TUSC3	coding	up	5.56539	0.0026482	0.0199057
NM_021121	RefSeq_coding	EEF1B2	coding	up	3.25144	0.00277829	0.0205875
NM_033250	RefSeq_coding	PML	coding	up	3.17039	0.00279712	0.0206434
NM_001128428	RefSeq_coding	FSTL5	coding	up	6.6281	0.00282435	0.0207502
NM_032160	RefSeq_coding	DSEL	coding	up	9.47035	0.00284479	0.0208209
NM_201595	RefSeq_coding	GTF2A1	coding	up	11.5532	0.00285177	0.020847
NM_000104	RefSeq_coding	CYP1B1	coding	up	15.2754	0.00290563	0.0210306
NM_022157	RefSeq_coding	RRAGC	coding	up	3.19928	0.00298636	0.0213765
NM_001104586	RefSeq_coding	ALS2CR8	coding	up	6.16963	0.00302787	0.021581
NM_002162	RefSeq_coding	ICAM3	coding	up	7.06797	0.00303831	0.0216168
NM_152326	RefSeq_coding	ANKRD9	coding	up	4.24518	0.00307093	0.0217584
NM_020463	RefSeq_coding	SMEK2	coding	up	3.4385	0.00307368	0.0217626
NM_001834	RefSeq_coding	CLTB	coding	up	3.74472	0.0031716	0.0221452
NM_002048	RefSeq_coding	GAS1	coding	up	38.4888	0.00319616	0.022253
NM_002983	RefSeq_coding	CCL3	coding	up	6.48582	0.00324506	0.0224228
NM_172020	RefSeq_coding	POM121	coding	up	4.66236	0.00326011	0.022489
NM_001293	RefSeq_coding	CLNS1A	coding	up	5.23153	0.00332437	0.0227433
NM_138635	RefSeq_coding	H2AFV	coding	up	4.47629	0.00333972	0.022797
NM_004853	RefSeq_coding	STX8	coding	up	5.00073	0.00338817	0.023031
NM_002923	RefSeq_coding	RGS2	coding	up	8.53678	0.00345728	0.0233167
NM_001042486	RefSeq_coding	DLGAP4	coding	up	7.72671	0.00363432	0.024049
NM_001134296	RefSeq_coding	AP3M2	coding	up	9.31825	0.00367543	0.0241861
NM_001635	RefSeq_coding	AMPH	coding	up	5.63555	0.00371396	0.0243531
NM_001102564	RefSeq_coding	C14orf179	coding	up	5.03534	0.00371413	0.0243531
NM_018986	RefSeq_coding	SH3TC1	coding	up	3.02667	0.00376313	0.0245425
NM_001030048	RefSeq_coding	KLK3	coding	up	4.13172	0.00379866	0.0246753
NM_031939	RefSeq_coding	MRO	coding	up	5.25777	0.00380148	0.0246826
NM_006556	RefSeq_coding	PMVK	coding	up	7.72862	0.00384785	0.0248514
NM_001128212	RefSeq_coding	WDSUB1	coding	up	3.25383	0.00385599	0.0248603
NM_205855	RefSeq_coding	FAM180A	coding	up	6.55833	0.00395091	0.0251289
NM_001130099	RefSeq_coding	KIFC3	coding	up	13.8004	0.00401696	0.0253386
NM_001100112	RefSeq_coding	MYH2	coding	up	5.9238	0.00421531	0.0253386
NM_005531	RefSeq_coding	IFI16	coding	up	4.31332	0.00435938	0.0264728
NM_212476	RefSeq_coding	FN1	coding	up	5.18687	0.00443793	0.0267611
NM_181651	RefSeq_coding	PRDX5	coding	up	3.02375	0.00471047	0.0276225
NM_030914	RefSeq_coding	URM1	coding	up	3.80772	0.00479725	0.0279337
NM_172097	RefSeq_coding	CATSPER2	coding	up	4.85714	0.00479845	0.0279337
NM_139026	RefSeq_coding	ADAMTS13	coding	up	11.9106	0.00501606	0.0287707
NM_022451	RefSeq_coding	NOC3L	coding	up	7.55857	0.00501693	0.0287707
NM_004643	RefSeq_coding	PABPN1	coding	up	4.01098	0.00503646	0.0288488
NM_001126123	RefSeq_coding	ENOSF1	coding	up	5.81721	0.00514886	0.0292181
NM_053279	RefSeq_coding	FAM167A	coding	up	8.65349	0.00516397	0.0292698
NM_213560	RefSeq_coding	PKN1	coding	up	5.5456	0.00534573	0.0299693
NM_052848	RefSeq_coding	CCDC97	coding	up	6.82781	0.00534676	0.0299693
NM_012181	RefSeq_coding	FKBP8	coding	up	3.33747	0.00537207	0.030001
NM_016815	RefSeq_coding	GYPC	coding	up	8.93994	0.00567925	0.0310133
NM_005277	RefSeq_coding	GPM6A	coding	up	5.91171	0.0058029	0.0313666
NM_003279	RefSeq_coding	TNNC2	coding	up	4.9848	0.00603371	0.0320437
NM_020109	RefSeq_coding	ACRV1	coding	up	9.0891	0.00605802	0.0320668
NM_002676	RefSeq_coding	PMM1	coding	up	6.79454	0.00606896	0.0320763
NM_016208	RefSeq_coding	VPS28	coding	up	5.87929	0.00608307	0.0321161
NM_153187	RefSeq_coding	SLC22A1	coding	up	4.95326	0.00609456	0.0321651
NM_032740	RefSeq_coding	SFT2D3	coding	up	4.99419	0.00627953	0.032705
NM_000099	RefSeq_coding	CST3	coding	up	4.46145	0.00662318	0.0336726
NM_001017979	RefSeq_coding	RAB28	coding	up	4.77357	0.00678013	0.0341215
NM_021575	RefSeq_coding	AP2S1	coding	up	7.66616	0.00712003	0.0350557
NM_015461	RefSeq_coding	ZNF521	coding	up	5.77794	0.00777339	0.0369123
NM_001172415	RefSeq_coding	BAG1	coding	up	6.64825	0.007783	0.0369339
NM_212475	RefSeq_coding	FN1	coding	up	13.2123	0.00807203	0.0376829
NM_153341	RefSeq_coding	RNF19B	coding	up	5.41714	0.00821936	0.0380907
NM_014725	RefSeq_coding	STARD8	coding	up	9.58874	0.00972217	0.0422868
NM_013281	RefSeq_coding	FLRT3	coding	up	6.15586	0.0101844	0.0433836
NM_004592	RefSeq_coding	SFRS8	coding	up	6.66789	0.0102692	0.0436086
NM_032348	RefSeq_coding	MXRA8	coding	up	6.24794	0.0105539	0.0443762
NM_001322	RefSeq_coding	CST2	coding	up	6.27388	0.0106557	0.0445943
NM_182632	RefSeq_coding	SLC6A18	coding	up	9.8736	0.011834	0.0474754
NM_015655	RefSeq_coding	ZNF337	coding	up	4.20943	0.0121192	0.0482232

## Sheet: downregulated mRNAs in 4 of 5
Downregulated mRNAs in 4 of 5 degenerative specimens with a normalized intensities altered more than 2 folds compared with the all normal samples
Seqname	Source database	Gene Symbol	Type	Regulation direction	Fold change	p-value	FDR
NM_175077	RefSeq_coding	SLA2	coding	down	2.66028	6.97e-06	0.001
NM_005719	RefSeq_coding	ARPC3	coding	down	2.51779	1.45e-05	0.00139842
NM_178569	RefSeq_coding	C5orf38	coding	down	2.8293	0.000102	0.00380229
NM_004970	RefSeq_coding	IGFALS	coding	down	2.80608	0.000123	0.00419048
NM_003583	RefSeq_coding	DYRK2	coding	down	2.82214	0.000196	0.00511051
NM_021910	RefSeq_coding	FXYD3	coding	down	2.40632	0.000221	0.00537598
NM_001662	RefSeq_coding	ARF5	coding	down	2.25169	0.000291	0.00620209
NM_005644	RefSeq_coding	TAF12	coding	down	2.43396	0.000294	0.00625939
NM_001162995	RefSeq_coding	LOC643008	coding	down	2.6645	0.000323	0.00658483
NM_079423	RefSeq_coding	MYL6	coding	down	2.87768	0.000326	0.00661166
NM_001161778	RefSeq_coding	PDP1	coding	down	2.90704	0.000336	0.00669105
NM_001135005	RefSeq_coding	DNAJB5	coding	down	3.40362	0.000355	0.00687098
NM_144990	RefSeq_coding	SLFNL1	coding	down	3.02206	0.000361	0.00690787
NM_006004	RefSeq_coding	UQCRH	coding	down	2.59808	0.000385	0.00726631
NM_021193_intron1+	HOX cluster	NM_021193	coding	down	3.62739	0.00041	0.00751344
NM_004693	RefSeq_coding	KRT75	coding	down	6.74322	0.000432	0.00769708
NM_016497	RefSeq_coding	MRPL51	coding	down	2.25094	0.000435	0.00772014
NM_002567	RefSeq_coding	PEBP1	coding	down	2.94867	0.000462	0.00787836
NM_005706	RefSeq_coding	TSSC4	coding	down	2.81372	0.000472	0.00800124
NM_001145443	RefSeq_coding	PFKFB3	coding	down	2.69602	0.000561	0.00878392
NM_001001483	RefSeq_coding	ZDHHC13	coding	down	2.77946	0.000707	0.0099916
NM_001145437	RefSeq_coding	LSS	coding	down	2.50597	0.00101895	0.0120749
NM_006262	RefSeq_coding	PRPH	coding	down	2.43859	0.00102565	0.0120987
NM_003405	RefSeq_coding	YWHAH	coding	down	3.34315	0.00106034	0.0123453
NM_001166293	RefSeq_coding	SSX2IP	coding	down	2.90427	0.00106224	0.0123478
NM_001010989	RefSeq_coding	HERPUD1	coding	down	2.94219	0.00119721	0.0131838
NM_001169109	RefSeq_coding	SCO2	coding	down	2.87195	0.00122042	0.0132649
NM_015941	RefSeq_coding	ATP6V1H	coding	down	2.61161	0.00124548	0.0133633
NM_015944	RefSeq_coding	AMDHD2	coding	down	3.00153	0.00127254	0.0135346
NM_013443	RefSeq_coding	ST6GALNAC6	coding	down	2.85875	0.00135798	0.0140057
NM_006486	RefSeq_coding	FBLN1	coding	down	2.998	0.00137046	0.014065
NM_004530	RefSeq_coding	MMP2	coding	down	5.89133	0.00138249	0.0141686
NM_001009925	RefSeq_coding	C20orf30	coding	down	3.70006	0.00143659	0.0144598
NM_001144978	RefSeq_coding	MTHFD2L	coding	down	3.20822	0.00171105	0.0157591
NM_016541	RefSeq_coding	GNG13	coding	down	2.88091	0.00183934	0.0163938
NM_007222	RefSeq_coding	ZHX1	coding	down	3.96837	0.00192375	0.0168092
NM_147780	RefSeq_coding	CTSB	coding	down	2.38432	0.00203103	0.0173521
NM_001032386	RefSeq_coding	SUOX	coding	down	3.15315	0.00203666	0.01739
NM_173059	RefSeq_coding	ZAN	coding	down	2.90702	0.00220271	0.018155
NM_198098	RefSeq_coding	AQP1	coding	down	2.81248	0.00243082	0.0189734
NM_004566	RefSeq_coding	PFKFB3	coding	down	4.54991	0.00245286	0.0190164
NM_001153552	RefSeq_coding	SCOC	coding	down	8.99149	0.00261099	0.019758
NM_003738	RefSeq_coding	PTCH2	coding	down	4.7289	0.00266546	0.0199841
NM_145869	RefSeq_coding	ANXA11	coding	down	5.70898	0.00267205	0.020013
NM_052858	RefSeq_coding	MARVELD3	coding	down	6.33807	0.00273027	0.0203293
NM_016952	RefSeq_coding	CDON	coding	down	3.16851	0.00287367	0.0209027
NM_001171201	RefSeq_coding	UBAP1	coding	down	3.17707	0.00332564	0.0227433
NM_001957	RefSeq_coding	EDNRA	coding	down	2.81709	0.00355471	0.0237189
NM_021249	RefSeq_coding	SNX6	coding	down	2.3095	0.00376711	0.0245466
NM_002806	RefSeq_coding	PSMC6	coding	down	3.78398	0.0038514	0.0248603
NM_001039355	RefSeq_coding	SLC25A29	coding	down	3.44384	0.00390092	0.0249846
NM_001033045	RefSeq_coding	GPR155	coding	down	3.52094	0.00419113	0.0258806
NM_005656	RefSeq_coding	TMPRSS2	coding	down	4.76559	0.00433961	0.0263966
NM_004957	RefSeq_coding	FPGS	coding	down	6.80593	0.00439035	0.0265734
NM_005079	RefSeq_coding	TPD52	coding	down	9.75721	0.00452657	0.0270946
NM_020632	RefSeq_coding	ATP6V0A4	coding	down	4.95814	0.00479755	0.0279337
NM_018444	RefSeq_coding	PDP1	coding	down	8.40382	0.00482265	0.027977
NM_032312	RefSeq_coding	YIPF4	coding	down	3.63055	0.00525398	0.0296423
NM_181608	RefSeq_coding	KRTAP19-2	coding	down	4.36105	0.00535689	0.0299862
NM_015937	RefSeq_coding	PIGT	coding	down	4.20546	0.00557562	0.0306764
NM_013230	RefSeq_coding	CD24	coding	down	3.94361	0.00611103	0.0322056
NM_024085	RefSeq_coding	ATG9A	coding	down	5.72686	0.00617708	0.0324718
NM_019105	RefSeq_coding	TNXB	coding	down	2.47036	0.00657921	0.0335728
NM_181799	RefSeq_coding	UBE2C	coding	down	4.25754	0.00681165	0.0341875
NM_001823	RefSeq_coding	CKB	coding	down	3.66292	0.00681527	0.0341875
NM_014291	RefSeq_coding	GCAT	coding	down	4.90271	0.00782856	0.03709
NM_001017523	RefSeq_coding	BTBD11	coding	down	3.91059	0.00844801	0.0387697
NM_198995	RefSeq_coding	C18orf34	coding	down	4.03443	0.00869197	0.0394752
NM_005242	RefSeq_coding	F2RL1	coding	down	3.90434	0.00871815	0.0434715
NM_002145_Exon1+	HOX cluster	NM_002145	coding	down	6.57174	0.01023	0.0434715
NM_001453	RefSeq_coding	FOXC1	coding	down	4.38706	0.0108008	0.04497
NM_207397	RefSeq_coding	CD164L2	coding	down	4.06314	0.0108996	0.0452396
NM_031263	RefSeq_coding	HNRNPK	coding	down	5.07525	0.0111015	0.0457834
NM_001039712	RefSeq_coding	DEDD	coding	down	6.23388	0.0122609	0.0484573
NM_001142602	RefSeq_coding	SPHK1	coding	down	2.46352	0.0123525	0.0486315

## Sheet: downregulated mRNAs in all 5
Downregulated mRNAs in all 5 degenerative specimens with a normalized intensities altered more than 2 folds compared with the all normal samples
Seqname	Source database	Gene Symbol	Type	Regulation direction	Fold change	p-value	FDR
NM_001167882	RefSeq_coding	ANKRD50	coding	down	34.6284	4.87e-08	0.00038
NM_003334	RefSeq_coding	UBA1	coding	down	77.6033	5.23e-08	0.00038
NM_006918	RefSeq_coding	SC5DL	coding	down	60.7093	3.12e-07	0.000469
NM_017673	RefSeq_coding	C1orf26	coding	down	31.566	3.37e-07	0.000469
NM_001174066	RefSeq_coding	FGFR1	coding	down	14.1426	3.74e-07	0.000469
NM_207395	RefSeq_coding	ZNF324B	coding	down	37.997	3.93e-07	0.000469
NM_001127215	RefSeq_coding	GFI1	coding	down	37.0901	4.87e-07	0.000469
NM_172226	RefSeq_coding	CAMKK2	coding	down	34.0035	5.02e-07	0.000469
NM_005701	RefSeq_coding	SNUPN	coding	down	41.0061	5.04e-07	0.000469
NM_032440	RefSeq_coding	LCOR	coding	down	47.1934	5.26e-07	0.000469
NM_001168370	RefSeq_coding	CUL7	coding	down	10.3148	5.64e-07	0.000469
NM_001126337	RefSeq_coding	TUFT1	coding	down	14.9071	6e-07	0.000469
NM_183400	RefSeq_coding	RNF14	coding	down	53.201	6.58e-07	0.000469
NM_001101	RefSeq_coding	ACTB	coding	down	3.96671	6.68e-07	0.000469
NM_001017529	RefSeq_coding	PRR5	coding	down	12.9033	7.63e-07	0.000486
NM_001042635	RefSeq_coding	NGDN	coding	down	36.8021	8.5e-07	0.000492
NM_001042461	RefSeq_coding	TRAPPC5	coding	down	19.8347	8.87e-07	0.000492
NM_003895	RefSeq_coding	SYNJ1	coding	down	63.365	9.38e-07	0.000492
NM_022077	RefSeq_coding	MANBAL	coding	down	36.5619	1e-06	0.000492
NM_004843	RefSeq_coding	IL27RA	coding	down	78.954	1.02e-06	0.000492
NM_001003897	RefSeq_coding	MANBAL	coding	down	93.1811	1.03e-06	0.000492
NM_018121	RefSeq_coding	FAM178A	coding	down	87.7096	1.03e-06	0.000492
NM_003550	RefSeq_coding	MAD1L1	coding	down	3.85198	1.11e-06	0.000494
NM_001100626	RefSeq_coding	ERLIN1	coding	down	118.89	1.3e-06	0.000545
NM_199002	RefSeq_coding	ARHGEF1	coding	down	45.3806	1.42e-06	0.000555
NM_020137	RefSeq_coding	GRIPAP1	coding	down	53.6717	1.44e-06	0.000555
NM_003271	RefSeq_coding	TSPAN4	coding	down	64.9537	1.54e-06	0.00056
NM_001130487	RefSeq_coding	NDRG4	coding	down	86.6413	1.57e-06	0.00056
NM_001099747	RefSeq_coding	SYBU	coding	down	34.0822	1.57e-06	0.00056
NM_170784	RefSeq_coding	MKKS	coding	down	65.5186	1.64e-06	0.00056
NM_023924	RefSeq_coding	BRD9	coding	down	59.356	1.83e-06	0.000583
NM_001130684	RefSeq_coding	GUCY1A3	coding	down	86.5085	1.94e-06	0.000604
NM_001130100	RefSeq_coding	KIFC3	coding	down	43.2471	2.31e-06	0.000632
NM_001127372	RefSeq_coding	ZNF84	coding	down	12.3398	2.37e-06	0.000632
NM_001127716	RefSeq_coding	ETFA	coding	down	27.0733	2.4e-06	0.000632
NM_014809	RefSeq_coding	KIAA0319	coding	down	123.273	2.42e-06	0.000632
NM_001177644	RefSeq_coding	DAG1	coding	down	9.29627	2.65e-06	0.000668
NM_022825	RefSeq_coding	PORCN	coding	down	62.5182	3.08e-06	0.000703
NM_001026	RefSeq_coding	RPS24	coding	down	3.12378	3.21e-06	0.000712
NM_181334	RefSeq_coding	PRR5-ARHGAP8	coding	down	20.424	3.28e-06	0.000716
NM_198880	RefSeq_coding	QRICH1	coding	down	11.9714	3.57e-06	0.000725
NM_206895	RefSeq_coding	C2orf82	coding	down	5.299	3.72e-06	0.000733
NM_001014	RefSeq_coding	RPS10	coding	down	2.78444	3.89e-06	0.000743
NM_001145017	RefSeq_coding	SLC36A3	coding	down	5.63876	4.18e-06	0.000743
NM_001080850	RefSeq_coding	CCDC30	coding	down	48.9029	4.25e-06	0.000743
NM_001997	RefSeq_coding	FAU	coding	down	4.40634	4.26e-06	0.000743
NM_001131025	RefSeq_coding	PEX5	coding	down	8.52411	4.3e-06	0.000743
NM_001724	RefSeq_coding	BPGM	coding	down	3.97913	4.31e-06	0.000743
NM_001002249	RefSeq_coding	ANAPC11	coding	down	12.3389	4.31e-06	0.000743
NM_004553	RefSeq_coding	NDUFS6	coding	down	20.7675	4.61e-06	0.000775
NM_005476	RefSeq_coding	GNE	coding	down	55.523	5.05e-06	0.000806
NM_001137606	RefSeq_coding	PARVG	coding	down	30.9523	5.06e-06	0.000806
NM_001025238	RefSeq_coding	TSPAN4	coding	down	110.258	5.24e-06	0.000816
NM_001009923	RefSeq_coding	C20orf30	coding	down	40.8786	5.3e-06	0.000816
NM_001099281	RefSeq_coding	HEATR7A	coding	down	36.8162	5.76e-06	0.000869
NM_005655	RefSeq_coding	KLF10	coding	down	29.0628	6.07e-06	0.000907
NM_004156	RefSeq_coding	PPP2CB	coding	down	53.12	6.6e-06	0.000956
NM_006848	RefSeq_coding	CCDC85B	coding	down	3.15808	8.13e-06	0.00109125
NM_000968	RefSeq_coding	RPL4	coding	down	2.62261	8.23e-06	0.00109451
NM_001105199	RefSeq_coding	TMEM177	coding	down	124.643	8.64e-06	0.00112327
NM_001159387	RefSeq_coding	B4GALNT2	coding	down	71.9402	8.67e-06	0.00112327
NM_012346	RefSeq_coding	NUP62	coding	down	31.8397	9.43e-06	0.00114763
NM_024841	RefSeq_coding	PRR5L	coding	down	35.5032	9.46e-06	0.00114763
NM_003072	RefSeq_coding	SMARCA4	coding	down	7.18168	9.66e-06	0.00115883
NM_007209	RefSeq_coding	RPL35	coding	down	3.29921	9.86e-06	0.00117273
NM_001100163	RefSeq_coding	MRVI1	coding	down	13.8025	9.98e-06	0.00117771
NM_001129908	RefSeq_coding	FAM198A	coding	down	14.0378	1.02e-05	0.00117826
NM_001042462	RefSeq_coding	TRAPPC5	coding	down	28.3455	1.22e-05	0.00131101
NM_001145137	RefSeq_coding	CPT1B	coding	down	9.78318	1.24e-05	0.00131101
NM_006747	RefSeq_coding	SIPA1	coding	down	21.5129	1.32e-05	0.00134209
NM_001143993	RefSeq_coding	RASSF7	coding	down	70.075	1.41e-05	0.00138483
NM_001178002	RefSeq_coding	ATP8B3	coding	down	80.0015	1.42e-05	0.00138857
NM_001134439	RefSeq_coding	PHLDB2	coding	down	136.694	1.47e-05	0.00140202
NM_001135047	RefSeq_coding	JDP2	coding	down	4.29601	1.92e-05	0.00162092
NM_133448	RefSeq_coding	TMEM132D	coding	down	11.2514	2.09e-05	0.00170133
NM_001312	RefSeq_coding	CRIP2	coding	down	4.77405	2.31e-05	0.00184016
NM_001159296	RefSeq_coding	KLF8	coding	down	57.6226	2.37e-05	0.00186337
NM_001139500	RefSeq_coding	FGF13	coding	down	4.68912	2.43e-05	0.00188344
NM_001167856	RefSeq_coding	SBNO1	coding	down	21.8413	2.48e-05	0.00191151
NM_014893	RefSeq_coding	NLGN4Y	coding	down	5.7513	2.53e-05	0.00192986
NM_001170718	RefSeq_coding	BCAR1	coding	down	55.2753	2.82e-05	0.00206703
NM_001042423	RefSeq_coding	SLC16A3	coding	down	65.1731	2.98e-05	0.00213923
NM_001098798	RefSeq_coding	TOX2	coding	down	10.955	3.07e-05	0.00216186
NM_001008530	RefSeq_coding	LGMN	coding	down	19.1412	3.08e-05	0.00216186
NM_001507	RefSeq_coding	MLNR	coding	down	4.72635	3.09e-05	0.00216186
NM_001018111	RefSeq_coding	PODXL	coding	down	10.8978	3.25e-05	0.00221451
NM_002250	RefSeq_coding	KCNN4	coding	down	24.4416	3.31e-05	0.00221451
NM_006212	RefSeq_coding	PFKFB2	coding	down	51.8321	3.31e-05	0.00221451
NM_003701	RefSeq_coding	TNFSF11	coding	down	6.58488	3.54e-05	0.00231421
NM_017851	RefSeq_coding	PARP16	coding	down	5.46554	3.64e-05	0.00236479
NM_153693_Exon1+	HOX cluster	NM_153693	coding	down	90.3852	3.74e-05	0.00239906
NM_001007074	RefSeq_coding	RPL32	coding	down	2.59991	4.15e-05	0.00249671
NM_001161530	RefSeq_coding	CSF2RA	coding	down	3.45935	4.24e-05	0.0025451
NM_004265	RefSeq_coding	FADS2	coding	down	27.0301	4.33e-05	0.00255744
NM_001007073	RefSeq_coding	RPL32	coding	down	3.23653	4.51e-05	0.00260056
NM_001080955	RefSeq_coding	PLAGL1	coding	down	84.9047	4.76e-05	0.00267865
NM_016609	RefSeq_coding	SLC22A17	coding	down	14.7285	4.97e-05	0.00273172
NM_152352	RefSeq_coding	C18orf19	coding	down	31.9328	5.25e-05	0.00279871
NM_003102	RefSeq_coding	SOD3	coding	down	10.0121	5.26e-05	0.00279871
NM_001164556	RefSeq_coding	DISC1	coding	down	21.7518	5.4e-05	0.00284248
NM_002087	RefSeq_coding	GRN	coding	down	4.06451	6.02e-05	0.00300581
NM_001014985	RefSeq_coding	GLTPD2	coding	down	5.11165	6.1e-05	0.00300581
NM_001145542	RefSeq_coding	ZSCAN18	coding	down	27.107	6.1e-05	0.00300581
NM_002564	RefSeq_coding	P2RY2	coding	down	56.4404	6.27e-05	0.00303724
NM_138924	RefSeq_coding	GAMT	coding	down	5.36461	6.4e-05	0.00307012
NM_001141973	RefSeq_coding	ATP13A2	coding	down	4.30977	6.6e-05	0.00309532
NM_001533	RefSeq_coding	HNRNPL	coding	down	2.75204	6.62e-05	0.00309532
NM_001080951	RefSeq_coding	PLAGL1	coding	down	152.455	7.44e-05	0.0032796
NM_001068	RefSeq_coding	TOP2B	coding	down	7.82201	7.46e-05	0.0032796
NM_001114090	RefSeq_coding	NGEF	coding	down	67.7015	7.85e-05	0.00337714
NM_004290	RefSeq_coding	RNF14	coding	down	192.174	7.98e-05	0.00338977
NM_152594	RefSeq_coding	SPRED1	coding	down	2.43328	8.48e-05	0.00351644
NM_001110303	RefSeq_coding	USP20	coding	down	50.3814	8.55e-05	0.00353441
NM_199122	RefSeq_coding	TBRG4	coding	down	55.7452	8.83e-05	0.00357604
NM_198529	RefSeq_coding	EFCAB5	coding	down	12.0921	8.83e-05	0.00357604
NM_001082578	RefSeq_coding	RBM9	coding	down	53.5568	9.32e-05	0.00364751
NM_001139502	RefSeq_coding	FGF13	coding	down	5.21301	9.34e-05	0.00364751
NM_006283	RefSeq_coding	TACC1	coding	down	16.121	9.81e-05	0.00373709
NM_016459	RefSeq_coding	MGC29506	coding	down	3.50223	0.0001	0.00377845
NM_018659	RefSeq_coding	CYTL1	coding	down	9.85618	0.000103	0.00380677
NM_020418	RefSeq_coding	PCBP4	coding	down	4.20891	0.000103	0.00380677
NM_001017528	RefSeq_coding	PRR5	coding	down	12.071	0.000104	0.00380677
NM_015676	RefSeq_coding	C14orf109	coding	down	17.2913	0.000109	0.00391599
NM_001076785	RefSeq_coding	SLC7A6	coding	down	6.66762	0.000111	0.00393428
NM_001010865	RefSeq_coding	EME2	coding	down	4.7534	0.000112	0.0039382
NM_015557	RefSeq_coding	CHD5	coding	down	8.79164	0.000113	0.0039382
NM_001003693	RefSeq_coding	LY6G6F	coding	down	16.9	0.000115	0.00398776
NM_153020	RefSeq_coding	RBM24	coding	down	19.6044	0.00012	0.00410354
NM_001135248	RefSeq_coding	MFAP2	coding	down	60.403	0.000125	0.0042264
NM_001005271	RefSeq_coding	CHD3	coding	down	2.75436	0.000132	0.00434568
NM_001172739	RefSeq_coding	RAI2	coding	down	14.4838	0.000138	0.00445345
NM_001110781	RefSeq_coding	SLC35E2	coding	down	12.413	0.000138	0.00445345
NM_003190	RefSeq_coding	TAPBP	coding	down	2.99558	0.000142	0.00452785
NM_001134673	RefSeq_coding	NFIA	coding	down	7.90897	0.000143	0.00452785
NM_016258	RefSeq_coding	YTHDF2	coding	down	21.4543	0.000144	0.00452785
NM_001647	RefSeq_coding	APOD	coding	down	88.7606	0.000146	0.00454083
NM_017488	RefSeq_coding	ADD2	coding	down	9.73813	0.000147	0.00454083
NM_002929	RefSeq_coding	GRK1	coding	down	49.3532	0.000147	0.00454083
NM_001003785	RefSeq_coding	ATP5H	coding	down	3.15674	0.000148	0.00454587
NM_033267	RefSeq_coding	IRX2	coding	down	13.8089	0.000153	0.00465507
NM_005788	RefSeq_coding	PRMT3	coding	down	2.62025	0.000155	0.00466625
NM_001135651	RefSeq_coding	EIF2AK2	coding	down	2.89514	0.000166	0.00479518
NM_001128150	RefSeq_coding	ORMDL1	coding	down	8.65471	0.000169	0.00479518
NM_001025107	RefSeq_coding	ADAR	coding	down	6.86375	0.000169	0.00479518
NM_001033503	RefSeq_coding	SAR1B	coding	down	10.6224	0.000172	0.00484466
NM_030651	RefSeq_coding	PRRT1	coding	down	23.6312	0.000176	0.00487991
NM_004207	RefSeq_coding	SLC16A3	coding	down	43.772	0.00018	0.00490755
NM_001099414	RefSeq_coding	HAVCR1	coding	down	8.37243	0.000181	0.00492103
NM_199290	RefSeq_coding	NACA2	coding	down	4.01894	0.000186	0.00499692
NM_003159	RefSeq_coding	CDKL5	coding	down	9.80035	0.000194	0.00508134
NM_001722	RefSeq_coding	POLR3D	coding	down	3.29354	0.000209	0.00526742
NM_177560	RefSeq_coding	CSNK2A1	coding	down	3.10569	0.000211	0.00528044
NM_007100	RefSeq_coding	ATP5I	coding	down	2.76048	0.000224	0.00540821
NM_021785	RefSeq_coding	RAI2	coding	down	12.3241	0.000241	0.00557531
NM_014888	RefSeq_coding	FAM3C	coding	down	10.4526	0.000247	0.0056484
NM_000399	RefSeq_coding	EGR2	coding	down	18.5089	0.000257	0.00580663
NM_030629	RefSeq_coding	CMIP	coding	down	2.87337	0.000267	0.00587931
NM_201274	RefSeq_coding	MPRIP	coding	down	3.2546	0.000267	0.00587931
NM_138473	RefSeq_coding	SP1	coding	down	3.23661	0.000297	0.00629771
NM_152931	RefSeq_coding	CPNE1	coding	down	10.8669	0.000328	0.0066244
NM_006744	RefSeq_coding	RBP4	coding	down	5.70453	0.00033	0.00664537
NM_005950	RefSeq_coding	MT1G	coding	down	4.36795	0.000335	0.00668664
NM_001764	RefSeq_coding	CD1B	coding	down	5.26184	0.000337	0.00669105
NM_003714	RefSeq_coding	STC2	coding	down	11.2281	0.000344	0.00675513
NM_017443	RefSeq_coding	POLE3	coding	down	3.23826	0.000347	0.00675513
NM_002383	RefSeq_coding	MAZ	coding	down	6.36652	0.000354	0.00685547
NM_001142392	RefSeq_coding	SLC10A3	coding	down	3.37744	0.000357	0.0068801
NM_001124	RefSeq_coding	ADM	coding	down	3.19156	0.000361	0.00690787
NM_001135748	RefSeq_coding	NEIL2	coding	down	3.42471	0.000413	0.00753107
NM_001102653	RefSeq_coding	OTUD4	coding	down	4.24194	0.000439	0.00773609
NM_024494	RefSeq_coding	WNT2B	coding	down	4.23822	0.000443	0.00777877
NM_001033873	RefSeq_coding	SMAGP	coding	down	3.35479	0.000457	0.00786184
NM_153348	RefSeq_coding	FBXW8	coding	down	4.79028	0.000458	0.00786184
NM_203339	RefSeq_coding	CLU	coding	down	4.58968	0.000471	0.0079821
NM_014096	RefSeq_coding	SLC43A3	coding	down	14.6221	0.000474	0.00802138
NM_005900	RefSeq_coding	SMAD1	coding	down	3.97751	0.000493	0.00822014
NM_181443	RefSeq_coding	BTBD3	coding	down	51.4351	0.000523	0.00850939
NM_014303	RefSeq_coding	PES1	coding	down	3.46992	0.000527	0.00851687
NM_152929	RefSeq_coding	CPNE1	coding	down	12.9577	0.000555	0.00875318
NM_133264	RefSeq_coding	WIPF2	coding	down	2.47943	0.000558	0.00877488
NM_018844	RefSeq_coding	BCAP29	coding	down	4.21813	0.000579	0.00894264
NM_001159727	RefSeq_coding	PLBD2	coding	down	11.2267	0.000592	0.00908932
NM_003274	RefSeq_coding	TRAPPC10	coding	down	6.68972	0.0006	0.00916374
NM_001083926	RefSeq_coding	ASRGL1	coding	down	3.01186	0.000613	0.00920679
NM_002402	RefSeq_coding	MEST	coding	down	12.5145	0.000613	0.00920679
NM_003740	RefSeq_coding	KCNK5	coding	down	4.11681	0.000617	0.00923762
NM_018147	RefSeq_coding	FAIM	coding	down	3.15064	0.000627	0.00928593
NM_012476	RefSeq_coding	VAX2	coding	down	10.9224	0.00063	0.00928593
NM_001554	RefSeq_coding	CYR61	coding	down	3.09717	0.000688	0.00987057
NM_001080452	RefSeq_coding	GPR108	coding	down	10.1831	0.00071	0.0100096
NM_032366	RefSeq_coding	C16orf13	coding	down	2.82721	0.000724	0.0100566
NM_153338	RefSeq_coding	GGT6	coding	down	4.30634	0.000736	0.0101379
NM_022044	RefSeq_coding	SDF2L1	coding	down	3.01501	0.000775	0.0104337
NM_020995	RefSeq_coding	HPR	coding	down	6.50624	0.000776	0.0104337
NM_018138	RefSeq_coding	TBCCD1	coding	down	5.90992	0.00079	0.0105732
NM_020300	RefSeq_coding	MGST1	coding	down	4.14304	0.000804	0.0106553
NM_016215	RefSeq_coding	EGFL7	coding	down	4.13489	0.000805	0.0106553
NM_001146683	RefSeq_coding	C14orf176	coding	down	10.8579	0.000835	0.0108275
NM_033088	RefSeq_coding	FAM40A	coding	down	3.15833	0.000902	0.0111959
NM_174894	RefSeq_coding	TRAPPC5	coding	down	21.2388	0.000923	0.0113278
NM_022353	RefSeq_coding	OSGEPL1	coding	down	3.31204	0.000962	0.0116494
NM_152421	RefSeq_coding	FAM69B	coding	down	7.92569	0.000979	0.01176
NM_146387	RefSeq_coding	MRPL4	coding	down	19.5538	0.00102631	0.0120987
NM_001001716	RefSeq_coding	NFKBIB	coding	down	6.26821	0.0010381	0.0121834
NM_018034	RefSeq_coding	WDR70	coding	down	4.40003	0.00105924	0.0123453
NM_001082488	RefSeq_coding	DHRS4L1	coding	down	10.3111	0.0010865	0.0124421
NM_014772	RefSeq_coding	KIAA0427	coding	down	6.51854	0.00110049	0.0125105
NM_197962	RefSeq_coding	GLRX2	coding	down	17.9577	0.00113789	0.0128002
NM_002276	RefSeq_coding	KRT19	coding	down	5.99147	0.00114711	0.012852
NM_020742	RefSeq_coding	NLGN4X	coding	down	4.31199	0.0011477	0.012852
NM_001077261	RefSeq_coding	NCOR2	coding	down	3.30792	0.00123267	0.0133081
NM_000091	RefSeq_coding	COL4A3	coding	down	8.46022	0.00125035	0.0133839
NM_001003796	RefSeq_coding	NHP2L1	coding	down	14.4937	0.00126678	0.0135028
NM_001102421	RefSeq_coding	ZFAND5	coding	down	3.72981	0.00129974	0.0136934
NM_019010	RefSeq_coding	KRT20	coding	down	3.9428	0.00132474	0.0138605
NM_148177	RefSeq_coding	FBXO32	coding	down	9.06485	0.00133277	0.0139024
NM_001135610	RefSeq_coding	PRDM2	coding	down	12.1334	0.00133659	0.0139126
NM_001134778	RefSeq_coding	PBX3	coding	down	5.39821	0.00135953	0.0140102
NM_015719	RefSeq_coding	COL5A3	coding	down	7.01063	0.00139799	0.0142475
NM_148903	RefSeq_coding	GREB1	coding	down	6.1562	0.00140224	0.014271
NM_018436	RefSeq_coding	ALLC	coding	down	11.8421	0.00146007	0.0145758
NM_001008703	RefSeq_coding	C6orf1	coding	down	8.16011	0.00153361	0.014943
NM_199351	RefSeq_coding	ILDR2	coding	down	4.28213	0.00171655	0.0157998
NM_138787	RefSeq_coding	C11orf74	coding	down	12.7394	0.00171817	0.0158048
NM_018096	RefSeq_coding	NLE1	coding	down	26.7683	0.00179521	0.0162715
NM_057749	RefSeq_coding	CCNE2	coding	down	3.64493	0.00179678	0.0162722
NM_001173531	RefSeq_coding	POU5F1	coding	down	12.3984	0.00184332	0.016402
NM_004870	RefSeq_coding	MPDU1	coding	down	3.25581	0.00189389	0.0166569
NM_000713	RefSeq_coding	BLVRB	coding	down	3.48325	0.00211198	0.0177027
NM_001329	RefSeq_coding	CTBP2	coding	down	3.95461	0.00221141	0.018168
NM_001003811	RefSeq_coding	TEX11	coding	down	4.29525	0.00226402	0.0184077
NM_001013836	RefSeq_coding	MAD1L1	coding	down	5.09141	0.00236677	0.0188044
NM_173567	RefSeq_coding	EPHX4	coding	down	5.23203	0.00253764	0.0194319
NM_024293	RefSeq_coding	FAM134A	coding	down	6.66343	0.00264316	0.0198882
NM_001031745	RefSeq_coding	RIBC1	coding	down	5.06259	0.00281609	0.0207207
NM_005861	RefSeq_coding	STUB1	coding	down	3.33375	0.00287118	0.0209027
NM_197975	RefSeq_coding	BTNL3	coding	down	6.90301	0.0029923	0.0214039
NM_000090	RefSeq_coding	COL3A1	coding	down	3.36619	0.00342969	0.023227
NM_001085454	RefSeq_coding	GIT1	coding	down	4.09311	0.00381777	0.0247167
NM_001098413	RefSeq_coding	GAGE10	coding	down	5.34339	0.0041537	0.0257692
NM_004630	RefSeq_coding	SF1	coding	down	15.4788	0.00501493	0.0287707
NM_138300	RefSeq_coding	PYGO2	coding	down	6.69304	0.00507718	0.0289951
NM_001165418	RefSeq_coding	SLC25A11	coding	down	4.41898	0.00540363	0.0300921
NM_016084	RefSeq_coding	RASD1	coding	down	5.21948	0.0057245	0.0311517
NM_015508	RefSeq_coding	TIPARP	coding	down	7.67717	0.00598735	0.0319216
NM_080594	RefSeq_coding	RNPS1	coding	down	6.24811	0.00685136	0.0342568
