# Supplementary material for: Aberrantly expressed long noncoding RNAs in human intervertebral disc degeneration: a microarray related study
Source: Arthritis Res Ther. 2014 Oct 4;16(5):465. doi: 10.1186/s13075-014-0465-5 (PMC4201740; doi:10.1186/s13075-014-0465-5)
Supplement: Additional file 3 — LncRNAs belonging to particular subgroup. HOX mRNAs and lncRNAs, enhancer-like lncRNAs and nearby coding genes (distance <300 kb), Rinn's lincRNAs and nearby coding genes (distance <300 kb) are identified and presented. [file 13075_2014_465_MOESM3_ESM.xlsx]

## Sheet: HOX lncRNAs
Differentially expressed HOX noncoding transcripts (lncRNAs)
Seqname	Source database	Type	Regulation direction	Fold change	p-value	FDR
nc-HOXB9-186-	HOX cluster	noncoding	up	4.26832	1.79393e-07	0.000663
nc-HOXA13-96-	HOX cluster	noncoding	down	111.875	1.67792e-06	0.000796
ENST00000495536	Ensembl	noncoding	up	19.0271	3.63826e-06	0.000983
nc-HOXC9-137+	HOX cluster	noncoding	up	2.08672	7.31741e-06	0.00104729
nc-HOXD1-48+	HOX cluster	noncoding	down	89.8041	1.85683e-05	0.0013552
nc-HOXC10-118-	HOX cluster	noncoding	down	30.4416	6.38845e-05	0.00233567
NR_003716	RefSeq_NR	noncoding	down	148.531	7.82544e-05	0.0025264
ENST00000455246	Ensembl	noncoding	up	3.86968	0.000108147	0.00295795
nc-HOXB9-186+	HOX cluster	noncoding	down	29.9543	0.000182519	0.00383484
ENST00000405359	Ensembl	noncoding	down	5.50807	0.000260169	0.00465519
nc-HOXD8-21+	HOX cluster	noncoding	down	5.16071	0.000260802	0.00466049
nc-HOXA4-61-	HOX cluster	noncoding	down	13.6187	0.000299192	0.00506103
nc-HOXB9-200+	HOX cluster	noncoding	up	21.0868	0.000334085	0.00541209
nc-HOXD4-25+	HOX cluster	noncoding	up	2.20088	0.000513388	0.00705104
nc-HOXB6-180-	HOX cluster	noncoding	up	3.84389	0.000522398	0.00711599
nc-HOXC10-118+	HOX cluster	noncoding	up	2.31994	0.000530743	0.00717331
nc-HOXA2-60-	HOX cluster	noncoding	up	5.28897	0.00059575	0.007702
nc-HOXC9-135+	HOX cluster	noncoding	up	2.74842	0.000644487	0.00808773
nc-HOXC12-105-	HOX cluster	noncoding	up	2.44356	0.000747759	0.00893729
nc-HOXA11-88-	HOX cluster	noncoding	up	8.2826	0.00074891	0.00893729
NR_033202	RefSeq_NR	noncoding	up	4.66609	0.0010564	0.0107416
nc-HOXD13-2+	HOX cluster	noncoding	up	2.31681	0.00131386	0.0122938
nc-HOXA13-96+	HOX cluster	noncoding	up	2.57736	0.00171722	0.0145644
nc-HOXB9-199+	HOX cluster	noncoding	up	3.28406	0.0022441	0.0171077
uc002ukq.2	UCSC_knowngene	noncoding	up	3.99795	0.00517467	0.0288096
nc-HOXD1-48-	HOX cluster	noncoding	up	2.54304	0.00590993	0.0311042
nc-HOXC6-247+	HOX cluster	noncoding	up	2.08224	0.00822833	0.0379834
nc-HOXC11-106+	HOX cluster	noncoding	up	3.57911	0.00873059	0.039397
nc-HOXA9-79-	HOX cluster	noncoding	up	2.01117	0.0102616	0.0436349

## Sheet: HOX mRNAs
Differentially expressed HOX coding genes (mRNAs)
Seqname	Source database	Type	Regulation direction	Fold change	p-value	FDR
NM_153693_Exon1+	HOX cluster	coding	down	90.3852	3.73751e-05	0.00239906
NM_002146_Exon4-	HOX cluster	coding	up	2.70497	5.37881e-05	0.00284248
NM_002145_Exon2-	HOX cluster	coding	up	4.36597	6.89613e-05	0.00314408
NM_021193_intron1+	HOX cluster	coding	down	3.62739	0.000410326	0.00751344
NM_014620	RefSeq_coding	coding	up	2.3231	0.000566911	0.00883573
NM_014620_Exon2+	HOX cluster	coding	up	2.60991	0.000633442	0.009317
NM_152739_Exon1-	HOX cluster	coding	down	2.26641	0.000658093	0.00956618
NM_014621_intron1+	HOX cluster	coding	up	6.12525	0.00108569	0.0124421
NM_153620_Exon3-	HOX cluster	coding	down	2.00738	0.00299481	0.0214059
NM_153693_Exon1-	HOX cluster	coding	up	2.36461	0.00304992	0.0216638
NM_006896_Exon2-	HOX cluster	coding	down	2.19756	0.00464267	0.0274749
NM_006896_Exon1+	HOX cluster	coding	up	2.15596	0.00970802	0.0422779
NM_004503_Exon1+	HOX cluster	coding	up	2.52753	0.0100558	0.0431003
NM_002145_Exon1+	HOX cluster	coding	down	6.57173	0.01023	0.0434715
NM_022658_Exon1-	HOX cluster	coding	up	2.30034	0.0123987	0.0487651
NM_019558_Exon2+	HOX cluster	coding	up	2.81112	0.0125642	0.0491256

## Sheet: Enhancer-like lncRNAs
Differentially expressed enhancer-like lncRNAs
Seqname	Source database	Type	Regulation direction	Fold change	p-value	FDR
uc001ggd.2	UCSC_knowngene	noncoding	down	2.62955	1.22333e-05	0.00115988
uc001igy.1	UCSC_knowngene	noncoding	up	15.6424	1.90625e-05	0.00137677
ENST00000431117	Ensembl	noncoding	up	25.5518	5.17757e-05	0.00213048
NR_024609	RefSeq_NR	noncoding	up	12.0465	5.29013e-05	0.00215864
ENST00000426713	Ensembl	noncoding	up	4.70063	7.95344e-05	0.00254712
ENST00000457698	Ensembl	noncoding	down	3.11603	0.000113988	0.0030574
ENST00000449463	Ensembl	noncoding	up	3.80057	0.000128555	0.00322889
ENST00000425109	Ensembl	noncoding	up	6.77996	0.000164255	0.00363712
ENST00000435492	Ensembl	noncoding	down	2.03942	0.000192578	0.00395042
uc002the.2	UCSC_knowngene	noncoding	up	6.08337	0.00019454	0.00396718
ENST00000418979	Ensembl	noncoding	down	5.19117	0.000227365	0.00431945
NR_026951	RefSeq_NR	noncoding	up	2.11884	0.000255851	0.00462567
uc010aeh.1	UCSC_knowngene	noncoding	up	2.01811	0.000260011	0.00465519
ENST00000421071	Ensembl	noncoding	up	2.46285	0.000345598	0.00554483
ENST00000421380	Ensembl	noncoding	down	8.33113	0.00035663	0.00563899
NR_026762	RefSeq_NR	noncoding	up	6.65563	0.000394367	0.00598325
uc002wvk.2	UCSC_knowngene	noncoding	down	2.90482	0.000404773	0.00607464
ENST00000443888	Ensembl	noncoding	down	5.35843	0.000415953	0.00619399
ENST00000457157	Ensembl	noncoding	up	3.2603	0.000430878	0.00630198
ENST00000412571	Ensembl	noncoding	up	7.48464	0.000717532	0.00869059
ENST00000366181	Ensembl	noncoding	up	3.20821	0.000764957	0.0090819
uc010gbl.1	UCSC_knowngene	noncoding	down	2.06918	0.000798242	0.00934108
ENST00000434593	Ensembl	noncoding	up	2.20816	0.000928387	0.0100524
ENST00000426653	Ensembl	noncoding	up	2.7613	0.000931247	0.0100524
NR_027356	RefSeq_NR	noncoding	up	4.43553	0.00101623	0.010493
ENST00000419003	Ensembl	noncoding	up	5.04422	0.00105763	0.0107444
HIT000395572	H-invDB	noncoding	up	7.5779	0.00130182	0.0122223
ENST00000412197	Ensembl	noncoding	down	2.19181	0.00132107	0.0123445
ENST00000446107	Ensembl	noncoding	up	7.77015	0.00146649	0.0131284
ENST00000445585	Ensembl	noncoding	up	2.21575	0.00148989	0.0132608
ENST00000441326	Ensembl	noncoding	down	2.20186	0.00155068	0.0135838
NR_033380	RefSeq_NR	noncoding	up	2.38727	0.00168349	0.0143838
ENST00000446589	Ensembl	noncoding	up	3.25365	0.00182457	0.0150402
uc001czf.2	UCSC_knowngene	noncoding	down	2.48595	0.00189597	0.0153931
ENST00000452795	Ensembl	noncoding	down	2.30249	0.00189809	0.0154013
ENST00000426187	Ensembl	noncoding	down	2.07308	0.00195158	0.0156612
ENST00000419576	Ensembl	noncoding	up	2.70103	0.00200551	0.0158916
ENST00000413994	Ensembl	noncoding	up	2.61171	0.00217283	0.0167392
ENST00000423637	Ensembl	noncoding	down	6.53391	0.00218124	0.0167766
ENST00000432395	Ensembl	noncoding	down	2.00524	0.00227791	0.0172428
ENST00000399543	Ensembl	noncoding	up	4.18019	0.00235411	0.0175886
ENST00000434255	Ensembl	noncoding	down	5.14604	0.00252078	0.0184974
ENST00000419300	Ensembl	noncoding	up	3.63957	0.00257357	0.0187534
uc009xhl.2	UCSC_knowngene	noncoding	up	2.81445	0.00271152	0.0193221
NR_027484	RefSeq_NR	noncoding	up	3.68828	0.00305528	0.0208399
ENST00000434300	Ensembl	noncoding	down	2.00661	0.00344949	0.0224362
ENST00000423917	Ensembl	noncoding	down	7.63309	0.00355504	0.0227493
ENST00000435973	Ensembl	noncoding	down	2.12898	0.00372771	0.0234147
BC127846	misc_RNA	noncoding	up	2.62696	0.00374983	0.0234441
ENST00000431897	Ensembl	noncoding	down	2.02601	0.00396341	0.0243512
ENST00000419373	Ensembl	noncoding	down	2.17198	0.00511834	0.0285503
ENST00000440735	Ensembl	noncoding	up	2.62309	0.00529152	0.0291637
ENST00000429980	Ensembl	noncoding	up	8.57845	0.00542201	0.0295895
ENST00000454056	Ensembl	noncoding	up	6.5088	0.00572966	0.0305472
ENST00000435612	Ensembl	noncoding	up	4.85697	0.00580293	0.0307957
ENST00000438185	Ensembl	noncoding	up	4.42869	0.0071283	0.0350277
ENST00000456896	Ensembl	noncoding	up	3.58897	0.00715045	0.0350496
ENST00000433770	Ensembl	noncoding	up	3.72223	0.00732425	0.0354875
ENST00000430908	Ensembl	noncoding	up	3.34915	0.00739949	0.0357166
uc001ejn.1	UCSC_knowngene	noncoding	up	2.84571	0.00743196	0.0357968
ENST00000433036	Ensembl	noncoding	up	3.96503	0.00791382	0.0371817
uc003svz.1	UCSC_knowngene	noncoding	up	5.19663	0.00813524	0.0377849
ENST00000429110	Ensembl	noncoding	up	9.26466	0.00815265	0.0378483
ENST00000420406	Ensembl	noncoding	up	2.78304	0.00834599	0.0382844
ENST00000417264	Ensembl	noncoding	up	2.49556	0.00875629	0.0394377
ENST00000433065	Ensembl	noncoding	down	2.84592	0.00885368	0.039707
uc001guy.2	UCSC_knowngene	noncoding	down	2.12876	0.00901954	0.0402214
ENST00000422833	Ensembl	noncoding	down	2.00806	0.00924025	0.0407942
ENST00000422023	Ensembl	noncoding	up	6.19207	0.00998819	0.0429078
uc003vhh.1	UCSC_knowngene	noncoding	up	6.41551	0.0103192	0.0437204
ENST00000441809	Ensembl	noncoding	up	3.773	0.0109105	0.0452846
ENST00000440148	Ensembl	noncoding	up	3.0252	0.0112653	0.0461493
ENST00000431729	Ensembl	noncoding	down	3.17672	0.0115525	0.046828
ENST00000447613	Ensembl	noncoding	up	4.06807	0.0121885	0.0484945
NR_002733	RefSeq_NR	noncoding	up	2.39268	0.0122861	0.0487332
ENST00000447720	Ensembl	noncoding	down	2.19861	0.0124418	0.0490839

## Sheet: E-lncRNAs and nearby genes
Differentially expressed enhancer-like lncRNAs and nearby coding genes (distance < 300 kb)
Seqname	Source database	Type	Regulation direction	Fold change	p-value	FDR	Nearby Gene	Nearby Gene Symbol	Nearby Protein Name	Regulation direction-mRNAs	Fold change-mRNAs	P-value-mRNAs	FDR-mRNAs
NR_033380	RefSeq_NR	noncoding	up	2.38727	0.00168349	0.0143838	NM_001122898	CD99	CD99 antigen isoform b precursor	up	7.42007	4.27e-06	0.000743
uc003svz.1	UCSC_knowngene	noncoding	up	5.19663	0.00813524	0.0377849	NM_138446	C7orf30	hypothetical protein LOC115416	up	2.84413	1.73e-05	0.00155213
BC127846	misc_RNA	noncoding	up	2.62696	0.00374983	0.0234441	NM_006196	PCBP1	poly(rC)-binding protein 1	up	5.25448	5.66e-05	0.00292873
ENST00000420406	Ensembl	noncoding	up	2.78304	0.00834598	0.0382844	NM_007033	RER1	protein RER1	up	3.38398	6.82e-05	0.00311972
NR_026951	RefSeq_NR	noncoding	up	2.11884	0.000256	0.00462567	NM_021210	TRAPPC1	trafficking protein particle complex subunit 1	up	2.01822	0.000213	0.00529815
NR_033380	RefSeq_NR	noncoding	up	2.38727	0.00168349	0.0143838	NM_003918	GYG2	glycogenin-2 isoform b	up	3.25213	0.000397	0.00739997
NR_026951	RefSeq_NR	noncoding	up	2.11884	0.000256	0.00462567	NM_001141	ALOX15B	arachidonate 15-lipoxygenase B isoform d	up	7.08619	0.000453	0.00785175
ENST00000419003	Ensembl	noncoding	up	5.04422	0.00105763	0.0107444	NM_153640	PANK2	pantothenate kinase 2, mitochondrial isoform 2	up	2.90708	0.000496	0.00825729
ENST00000419300	Ensembl	noncoding	up	3.63957	0.00257357	0.0187534	NM_016307	PRRX2	paired mesoderm homeobox protein 2	up	6.0925	0.000545	0.00866771
ENST00000441809	Ensembl	noncoding	up	3.773	0.0109105	0.0452846	NM_006474	PDPN	podoplanin isoform a	up	10.6163	0.000629	0.00928593
ENST00000366181	Ensembl	noncoding	up	3.20821	0.000765	0.0090819	NM_007051	FAF1	FAS-associated factor 1	up	2.16607	0.00493021	0.0284112
NR_026762	RefSeq_NR	noncoding	up	6.65563	0.000394	0.00598325	NM_005004	NDUFB8	NADH dehydrogenase [ubiquinone] 1 beta	up	2.35082	0.00553404	0.0305395
ENST00000438185	Ensembl	noncoding	up	4.42869	0.0071283	0.0350277	NM_001178126	IGLL5	immunoglobulin lambda-like polypeptide 5	up	3.17082	0.00714698	0.0351347
ENST00000433036	Ensembl	noncoding	up	3.96503	0.00791382	0.0371817	NM_001167600	NEU4	sialidase-4 isoform 3	up	5.97548	0.00840053	0.0386643
ENST00000433036	Ensembl	noncoding	up	3.96503	0.00791382	0.0371817	NM_032329	ING5	inhibitor of growth protein 5	up	3.70117	0.00887846	0.0400667
ENST00000420406	Ensembl	noncoding	up	2.78304	0.00834598	0.0382844	NM_001033581	PRKCZ	protein kinase C zeta type isoform 2	up	2.68981	0.0123897	0.0487427
NR_024609	RefSeq_NR	noncoding	up	12.0465	5.29e-05	0.00215864	NM_002929	GRK1	rhodopsin kinase precursor	down	49.3532	0.000147	0.00454083
ENST00000441809	Ensembl	noncoding	up	3.773	0.0109105	0.0452846	NM_001135610	PRDM2	PR domain zinc finger protein 2 isoform d	down	12.1334	0.00133659	0.0139126
ENST00000433036	Ensembl	noncoding	up	3.96503	0.00791382	0.0371817	NM_032515	BOK	bcl-2-related ovarian killer protein	down	2.25199	0.00581742	0.0313666
ENST00000452795	Ensembl	noncoding	down	2.30249	0.00189809	0.0154013	NM_017940	NBPF1	hypothetical protein LOC55672	up	3.28294	0.00111526	0.0126135
ENST00000421380	Ensembl	noncoding	down	8.33112	0.000357	0.00563899	NM_032302	PSMG3	proteasome assembly chaperone 3	up	4.80909	0.00184063	0.0163954
ENST00000432395	Ensembl	noncoding	down	2.00524	0.00227792	0.0172428	NM_001134476	LRRC8B	leucine-rich repeat-containing protein 8B	up	4.29193	0.00344271	0.0232607
ENST00000434300	Ensembl	noncoding	down	2.00661	0.00344949	0.0224362	NM_002923	RGS2	regulator of G-protein signaling 2	up	8.53678	0.00345728	0.0233167
ENST00000421380	Ensembl	noncoding	down	8.33112	0.000357	0.00563899	NM_003550	MAD1L1	mitotic spindle assembly checkpoint protein	down	3.85198	1.11e-06	0.000494
ENST00000421380	Ensembl	noncoding	down	8.33112	0.000357	0.00563899	NM_001013836	MAD1L1	mitotic spindle assembly checkpoint protein	down	5.09141	0.00236677	0.0188044

## Sheet: lincRNAS
Differentially expressed intervening large noncoding RNAs
Seqname	Source database	Type	Regulation direction	Fold change	p-value	FDR
ENST00000487122	Ensembl	noncoding	up	2.88887	3.15945e-06	0.000978
uc003tud.1	UCSC_knowngene	noncoding	down	39.2017	3.82845e-06	0.000983
ENST00000490750	Ensembl	noncoding	up	3.07194	3.89973e-06	0.000983
exon395+	lincRNA	noncoding	down	7.21146	4.06671e-06	0.000989
BG897081	lincRNA	noncoding	down	82.249	4.28132e-06	0.000997
BC043278	misc_RNA	noncoding	up	13.1624	7.90061e-06	0.00104729
CN357896	lincRNA	noncoding	up	5.69931	8.16126e-06	0.00104729
NR_024396	RefSeq_NR	noncoding	up	6.11878	9.56764e-06	0.00110643
ENST00000452777	Ensembl	noncoding	up	3.70325	9.58288e-06	0.00110643
EL585127	lincRNA	noncoding	down	6.21872	1.21797e-05	0.00115988
AA782034	lincRNA	noncoding	down	7.04364	1.42298e-05	0.00123209
ENST00000440360	Ensembl	noncoding	up	3.59225	1.57208e-05	0.00126164
ENST00000439405	Ensembl	noncoding	up	2.61035	1.65493e-05	0.00128685
AI890481	lincRNA	noncoding	up	3.74307	1.78236e-05	0.00133555
AK094780	lincRNA	noncoding	up	6.81836	2.12762e-05	0.00143101
ENST00000484010	Ensembl	noncoding	up	2.38437	2.19427e-05	0.00143114
ENST00000501280	Ensembl	noncoding	down	6.89861	2.24132e-05	0.00143187
chr14:66457497-66472547+	lincRNA	noncoding	down	2.01092	2.30056e-05	0.00143187
chr18:71300370-71356620-	lincRNA	noncoding	down	55.0816	3.6039e-05	0.00182743
ENST00000498256	Ensembl	noncoding	up	2.89237	3.68348e-05	0.00184401
ENST00000468834	Ensembl	noncoding	up	2.18482	3.93649e-05	0.00190889
CR749802	lincRNA	noncoding	up	5.29664	4.43295e-05	0.00203549
DB328698	lincRNA	noncoding	down	14.0549	5.53019e-05	0.00221314
NR_023938	RefSeq_NR	noncoding	up	25.3158	5.74871e-05	0.00223059
ENST00000476147	Ensembl	noncoding	up	3.95605	6.44575e-05	0.00233567
NR_001590	RefSeq_NR	noncoding	up	3.54014	6.92358e-05	0.00239415
chr8:87319334-87331334+	lincRNA	noncoding	up	29.107	6.93789e-05	0.00239415
BF541384	lincRNA	noncoding	up	12.0755	7.18026e-05	0.00244041
uc001uoi.2	UCSC_knowngene	noncoding	down	13.994	7.2283e-05	0.00245073
BG184634	lincRNA	noncoding	up	3.61012	7.52199e-05	0.00249036
BC050642	lincRNA	noncoding	up	5.36927	7.54208e-05	0.00249036
DA195606	lincRNA	noncoding	down	10.2034	7.72566e-05	0.00252075
ENST00000429825	Ensembl	noncoding	up	3.14791	7.87247e-05	0.0025329
ENST00000414823	Ensembl	noncoding	down	2.3579	8.77472e-05	0.00269798
BX646285	lincRNA	noncoding	down	74.3615	9.86216e-05	0.00284547
EC464921	lincRNA	noncoding	up	2.41604	9.86519e-05	0.00284547
AW675401	lincRNA	noncoding	up	17.8148	9.92061e-05	0.00284547
ENST00000455449	Ensembl	noncoding	up	2.36908	0.000105904	0.00293585
ENST00000396599	Ensembl	noncoding	up	3.5247	0.000133587	0.0032734
ENST00000477702	Ensembl	noncoding	down	2.15018	0.000134758	0.00328995
ENST00000421078	Ensembl	noncoding	down	2.255	0.000141326	0.00340364
ENST00000470444	Ensembl	noncoding	down	2.10201	0.000147885	0.00343505
ENST00000446970	Ensembl	noncoding	up	2.61146	0.00014934	0.00344678
ENST00000512170	Ensembl	noncoding	up	2.12636	0.000155367	0.00353192
ENST00000359165	Ensembl	noncoding	up	4.50603	0.00016539	0.00365201
uc002the.2	UCSC_knowngene	noncoding	up	6.08337	0.00019454	0.00396718
ENST00000439120	Ensembl	noncoding	down	16.9054	0.000223754	0.00430945
chr1:112541627-112559477-	lincRNA	noncoding	down	21.089	0.000228685	0.00431945
ENST00000492365	Ensembl	noncoding	up	2.82479	0.000247377	0.00453153
uc002cuc.2	UCSC_knowngene	noncoding	up	3.50343	0.000250828	0.00455863
ENST00000401460	Ensembl	noncoding	up	5.06353	0.000258176	0.00464951
exon1336-	lincRNA	noncoding	down	2.05057	0.000275972	0.00485033
BI522654	lincRNA	noncoding	up	5.99834	0.0002871	0.00495936
AW072314	lincRNA	noncoding	down	2.39284	0.000290331	0.00498887
ENST00000506795	Ensembl	noncoding	down	7.49571	0.000292181	0.00500772
uc003jhx.2	UCSC_knowngene	noncoding	up	2.402	0.000300519	0.0050759
ENST00000451325	Ensembl	noncoding	up	3.05251	0.000312465	0.00521415
AK126918	lincRNA	noncoding	up	2.66472	0.000336393	0.00543679
AK021484	lincRNA	noncoding	down	6.56786	0.000341946	0.00550371
AI354683	lincRNA	noncoding	up	5.02354	0.000345533	0.00554483
exon1961-	lincRNA	noncoding	down	8.02634	0.000422556	0.00624024
chr7:73684091-73687309+	lincRNA	noncoding	up	2.14659	0.000426022	0.0062847
ENST00000427762	Ensembl	noncoding	up	3.51189	0.000428892	0.00629609
BF328678	lincRNA	noncoding	up	2.81417	0.000488467	0.0068837
AW086055	lincRNA	noncoding	up	2.79499	0.000534943	0.007209
ENST00000418025	Ensembl	noncoding	up	10.4471	0.000551078	0.00735495
NR_027451	RefSeq_NR	noncoding	up	3.13336	0.000582305	0.00758912
ENST00000440744	Ensembl	noncoding	down	2.3344	0.000589293	0.00765857
DQ269985	lincRNA	noncoding	up	2.99734	0.000594115	0.007702
uc001yfe.2	UCSC_knowngene	noncoding	up	2.06866	0.000639229	0.00803643
chr6:47317091-47336991-	lincRNA	noncoding	up	6.0909	0.000665384	0.00828265
ENST00000446763	Ensembl	noncoding	up	36.5233	0.000672237	0.00833788
NR_002578	RefSeq_NR	noncoding	up	5.40301	0.000681166	0.00841864
BF509048	lincRNA	noncoding	up	2.65214	0.000695234	0.00853167
ENST00000412571	Ensembl	noncoding	up	7.48464	0.000717532	0.00869059
ENST00000441380	Ensembl	noncoding	up	3.00153	0.000747568	0.00893729
CR609715	misc_RNA	noncoding	up	4.56463	0.000748493	0.00893729
ENST00000427353	Ensembl	noncoding	up	5.88906	0.000754592	0.00899735
X75546	lincRNA	noncoding	down	5.94344	0.000784615	0.00925979
AI216374	lincRNA	noncoding	down	9.84223	0.000809386	0.00941311
AK310298	lincRNA	noncoding	up	3.85293	0.000823062	0.00952359
BG204165	lincRNA	noncoding	down	7.62906	0.000829354	0.00955545
AL046830	lincRNA	noncoding	down	2.21743	0.000840802	0.00961206
exon2995+	lincRNA	noncoding	up	2.716	0.000844234	0.00962634
ENST00000499560	Ensembl	noncoding	up	2.84673	0.000860972	0.00973793
AY927632	RNAdb	noncoding	down	4.38024	0.000895682	0.00996823
exon848+	lincRNA	noncoding	down	2.65674	0.000902862	0.00999188
ENST00000450133	Ensembl	noncoding	up	4.65907	0.00091291	0.0100349
ENST00000499326	Ensembl	noncoding	up	2.03457	0.000968791	0.0102551
uc010ayj.1	UCSC_knowngene	noncoding	up	4.94498	0.000983148	0.010373
ENST00000452496	Ensembl	noncoding	up	10.8102	0.000994593	0.0104296
CR616945	lincRNA	noncoding	down	2.12022	0.00101331	0.0104739
uc001dzj.2	UCSC_knowngene	noncoding	up	22.0455	0.00102837	0.0105711
DB297852	lincRNA	noncoding	down	2.13721	0.00103464	0.0106048
DB340248	lincRNA	noncoding	down	7.94968	0.00104691	0.0106824
AI828001	lincRNA	noncoding	up	2.11085	0.00105657	0.0107416
chr6:140218607-140237032-	lincRNA	noncoding	up	9.52127	0.0012134	0.0117501
AU185412	lincRNA	noncoding	down	2.18871	0.001257	0.0119759
HIT000395572	H-invDB	noncoding	up	7.5779	0.00130182	0.0122223
uc003pgq.2	UCSC_knowngene	noncoding	up	13.9584	0.0013162	0.0123073
ENST00000479812	Ensembl	noncoding	down	2.04279	0.00145023	0.0130817
ENST00000446107	Ensembl	noncoding	up	7.77015	0.00146649	0.0131284
ENST00000444167	Ensembl	noncoding	up	2.29445	0.00152541	0.0134561
ENST00000507989	Ensembl	noncoding	up	5.34564	0.00154531	0.0135611
ENST00000506371	Ensembl	noncoding	down	2.10849	0.00156066	0.0136358
NR_004053	RefSeq_NR	noncoding	up	3.25929	0.00159812	0.0138767
NR_028344	RefSeq_NR	noncoding	up	2.35083	0.00161705	0.0139973
chr9:111547504-111559779-	lincRNA	noncoding	down	12.1193	0.00165293	0.014216
exon4209-	lincRNA	noncoding	down	2.60064	0.00165641	0.0142313
ENST00000432925	Ensembl	noncoding	up	34.2499	0.00168182	0.0143838
ENST00000477321	Ensembl	noncoding	up	2.87116	0.00171669	0.0145644
exon1338+	lincRNA	noncoding	down	2.40754	0.00187528	0.0153058
uc001czf.2	UCSC_knowngene	noncoding	down	2.48595	0.00189597	0.0153931
AK307226	lincRNA	noncoding	up	12.4137	0.00193825	0.0155904
chr13:73862624-73868384+	lincRNA	noncoding	up	4.35231	0.00195328	0.0156657
ENST00000422221	Ensembl	noncoding	down	2.3543	0.00201915	0.0159632
ENST00000426309	Ensembl	noncoding	up	14.2061	0.00211407	0.0164419
ENST00000411449	Ensembl	noncoding	up	3.87191	0.0021376	0.0165861
ENST00000306634	Ensembl	noncoding	up	2.93991	0.00217197	0.0167392
AA489880	lincRNA	noncoding	up	4.794	0.00227419	0.017235
ENST00000498198	Ensembl	noncoding	up	3.45995	0.0023353	0.0175141
chr18:38893677-38905677+	lincRNA	noncoding	down	2.17189	0.00237275	0.0176897
ENST00000504610	Ensembl	noncoding	down	2.14378	0.002505	0.0184182
chr4:79623626-79634676-	lincRNA	noncoding	down	2.02254	0.00264666	0.0190781
AA863287	lincRNA	noncoding	up	5.30435	0.00266373	0.019136
uc003wqb.1	UCSC_knowngene	noncoding	down	2.66818	0.00269858	0.0192563
ENST00000514568	Ensembl	noncoding	down	2.30764	0.00276567	0.0195872
chr3:193447028-193465304-	lincRNA	noncoding	down	2.1571	0.0029441	0.0204846
chr6:89272256-89285156-	lincRNA	noncoding	down	2.04499	0.00301932	0.0207633
uc003lak.2	UCSC_knowngene	noncoding	down	2.12232	0.00307296	0.0209091
uc002nrr.1	UCSC_knowngene	noncoding	down	2.50992	0.0031737	0.0213225
BM701794	lincRNA	noncoding	down	2.53498	0.00317637	0.0213267
chr12:127650247-127665172-	lincRNA	noncoding	up	2.31865	0.0031848	0.0213351
chr14:75087240-75099311+	lincRNA	noncoding	down	3.27146	0.00322468	0.021571
ENST00000344851	Ensembl	noncoding	up	2.39628	0.00338877	0.022208
uc010wkm.1	UCSC_knowngene	noncoding	up	3.70192	0.00347534	0.0224889
BG898852	lincRNA	noncoding	up	3.97448	0.00353408	0.0226466
AA167479	lincRNA	noncoding	up	2.24445	0.00373292	0.0234165
chr2:120183469-120186666-	lincRNA	noncoding	up	6.02146	0.00373628	0.0234165
BM676747	lincRNA	noncoding	up	2.57842	0.00373801	0.0234165
BC127846	misc_RNA	noncoding	up	2.62696	0.00374983	0.0234441
ENST00000439897	Ensembl	noncoding	up	4.25926	0.00377444	0.0235448
ENST00000456895	Ensembl	noncoding	down	2.16483	0.00382328	0.0237746
AK024617	misc_RNA	noncoding	up	4.42334	0.00384393	0.0238283
AA745165	lincRNA	noncoding	down	2.445	0.00399229	0.0244745
AW391396	lincRNA	noncoding	up	2.22477	0.00412358	0.0250797
exon1962-	lincRNA	noncoding	down	2.18354	0.00418265	0.0252734
DW411703	lincRNA	noncoding	down	2.28754	0.00422366	0.0254098
NR_026966	RefSeq_NR	noncoding	up	4.04282	0.00430348	0.0256563
CB053879	lincRNA	noncoding	up	2.30288	0.00433697	0.0257355
BI047608	lincRNA	noncoding	down	2.11977	0.00441925	0.0260662
AK125219	lincRNA	noncoding	up	5.49094	0.00498092	0.0280432
CR611332	misc_RNA	noncoding	up	2.79081	0.00505929	0.0283578
AW173332	lincRNA	noncoding	down	2.00839	0.00529569	0.0291637
chr2:3172193-3185593-	lincRNA	noncoding	up	2.12335	0.00559055	0.030115
ENST00000453082	Ensembl	noncoding	up	3.59427	0.00562543	0.0302115
DB251409	lincRNA	noncoding	down	2.11592	0.00564613	0.0302764
exon3074-	lincRNA	noncoding	up	2.30904	0.00565439	0.0302856
AY927465	RNAdb	noncoding	up	2.42365	0.00604807	0.0315059
ENST00000423016	Ensembl	noncoding	up	3.6178	0.00616618	0.0319292
ENST00000493458	Ensembl	noncoding	down	2.06459	0.00640077	0.0327284
BU658688	lincRNA	noncoding	down	2.11037	0.00652782	0.0331458
AB058771	lincRNA	noncoding	up	2.8844	0.00658649	0.0333704
ENST00000425205	Ensembl	noncoding	up	4.24672	0.0066786	0.0336542
DB133348	lincRNA	noncoding	down	2.07601	0.0069686	0.0345547
CR748637	lincRNA	noncoding	down	2.19048	0.00708425	0.034873
AA938966	lincRNA	noncoding	down	2.31487	0.00715515	0.0350515
ENST00000433770	Ensembl	noncoding	up	3.72223	0.00732425	0.0354875
DB288399	lincRNA	noncoding	up	2.16732	0.0074262	0.0357905
uc001ejn.1	UCSC_knowngene	noncoding	up	2.84571	0.00743196	0.0357968
chr17:21233207-21252532+	lincRNA	noncoding	up	3.18109	0.00779543	0.0368173
BE244504	lincRNA	noncoding	down	6.06069	0.00797919	0.0373305
BX115137	lincRNA	noncoding	down	2.08956	0.00801446	0.0374396
ENST00000420406	Ensembl	noncoding	up	2.78304	0.00834599	0.0382844
BG254544	lincRNA	noncoding	up	2.13492	0.00842895	0.0385176
BQ922369	lincRNA	noncoding	down	3.76955	0.0091086	0.0404447
ENST00000422833	Ensembl	noncoding	down	2.00806	0.00924025	0.0407942
ENST00000426952	Ensembl	noncoding	down	6.17066	0.00930975	0.0409706
chr8:58737821-58751846-	lincRNA	noncoding	down	2.39831	0.00956268	0.0416673
ENST00000456664	Ensembl	noncoding	down	3.75944	0.00986655	0.0425601
AK128058	lincRNA	noncoding	up	3.91675	0.0100579	0.0430605
AK096322	lincRNA	noncoding	down	2.69519	0.0103398	0.0437291
chr2:238206264-238224402+	lincRNA	noncoding	up	3.34713	0.0107054	0.0448224
ENST00000454702	Ensembl	noncoding	up	6.1338	0.0112116	0.0460111
DB314527	lincRNA	noncoding	down	2.80293	0.0112784	0.0461767
chr10:112147868-112175330+	lincRNA	noncoding	up	2.02035	0.0114627	0.0466264
ENST00000485582	Ensembl	noncoding	down	2.02123	0.011562	0.0468529
CR603409	lincRNA	noncoding	up	3.30154	0.0118246	0.0474408
uc002nrw.1	UCSC_knowngene	noncoding	up	3.13044	0.0118432	0.0474927
chr1:181081092-181121244+	lincRNA	noncoding	up	5.07347	0.0125174	0.0492628

## Sheet: lincRNAs and nearby coding gene
Differentially expressed large intervening noncoding RNAs and nearby coding genes (distance < 300 kb)
Seqname	Source database	Type	Regulation direction	p-value	Fold change	FDR	Nearby Gene	Nearby Gene Symbol	Nearby Protein Name	Regulation direction-mRNAs	Fold change-mRNAs	P-value-mRNAs	FDR-mRNAs
X75546	lincRNA	noncoding	down	0.000785	5.94344	0.00925979	NM_002725	PRELP	prolargin precursor	up	10.2998	2.08e-06	0.00062
chr2:120183469-120186666-	lincRNA	noncoding	up	0.00373628	6.02146	0.0234165	NM_001105199	TMEM177	transmembrane protein 177	down	124.643	8.64e-06	0.00112327
BG184634	lincRNA	noncoding	up	7.52e-05	3.61012	0.00249036	NM_004607	TBCA	tubulin-specific chaperone A	up	3.67864	1.05e-05	0.00117826
X75546	lincRNA	noncoding	down	0.000785	5.94344	0.00925979	NM_001276	CHI3L1	chitinase-3-like protein 1 precursor	up	19.7156	1.4e-05	0.00138483
ENST00000479812	Ensembl	noncoding	down	0.00145023	2.04279	0.0130817	NM_152233	SNX6	sorting nexin-6 isoform b	up	9.44506	1.87e-05	0.00161572
ENST00000490750	Ensembl	noncoding	up	3.9e-06	3.07194	0.000983	NM_004265	FADS2	fatty acid desaturase 2	down	27.0301	4.33e-05	0.00255744
AA938966	lincRNA	noncoding	down	0.00715515	2.31487	0.0350515	NM_001105209	LAMA4	laminin subunit alpha-4 isoform 3 precursor	up	11.9883	5.01e-05	0.0027338
BC127846	misc_RNA	noncoding	up	0.00374983	2.62696	0.0234441	NM_006196	PCBP1	poly(rC)-binding protein 1	up	5.25448	5.66e-05	0.00292873
AK126918	lincRNA	noncoding	up	0.000336	2.66472	0.00543679	NM_015246	MGRN1	E3 ubiquitin-protein ligase MGRN1 isoform 1	up	2.0807	6.12e-05	0.00300581
BG204165	lincRNA	noncoding	down	0.000829	7.62906	0.00955545	NM_002564	P2RY2	P2Y purinoceptor 2	down	56.4404	6.27e-05	0.00303724
ENST00000420406	Ensembl	noncoding	up	0.00834598	2.78304	0.0382844	NM_007033	RER1	protein RER1	up	3.38398	6.82e-05	0.00311972
X75546	lincRNA	noncoding	down	0.000785	5.94344	0.00925979	NM_001048230	ADORA1	adenosine receptor A1	up	2.80482	8.02e-05	0.00339191
AK125219	lincRNA	noncoding	up	0.00498093	5.49094	0.0280432	NM_001163257	PLXNB3	plexin-B3 isoform 2	up	2.51132	9.37e-05	0.00364751
AK096322	lincRNA	noncoding	down	0.0103398	2.69519	0.0437291	NM_024031	PRR14	proline-rich protein 14	up	2.25261	9.87e-05	0.00374174
AK126918	lincRNA	noncoding	up	0.000336	2.66472	0.00543679	NM_032575	GLIS2	zinc finger protein GLIS2	up	2.91108	0.000102	0.00379788
exon848+	lincRNA	noncoding	down	0.000903	2.65674	0.00999188	NM_213621	HTR3A	5-hydroxytryptamine receptor 3A isoform a	up	2.84199	0.000145	0.00454083
BG254544	lincRNA	noncoding	up	0.00842895	2.13492	0.0385176	NM_145902	HMGA1	high mobility group protein HMG-I/HMG-Y isoform	up	3.72185	0.000184	0.00495907
ENST00000492365	Ensembl	noncoding	up	0.000247	2.82479	0.00453153	NM_178812	MTDH	protein LYRIC	up	3.50711	0.000189	0.00501449
X75546	lincRNA	noncoding	down	0.000785	5.94344	0.00925979	NM_006763	BTG2	protein BTG2	up	4.14264	0.000264	0.00587003
ENST00000504610	Ensembl	noncoding	down	0.002505	2.14378	0.0184182	NM_003002	SDHD	succinate dehydrogenase [ubiquinone] cytochrome	up	3.41725	0.000335	0.00668664
uc010wkm.1	UCSC_knowngene	noncoding	up	0.00347533	3.70192	0.0224889	NM_001012511	GOSR2	Golgi SNAP receptor complex member 2 isoform C	up	3.31578	0.000623	0.00928104
uc001dzj.2	UCSC_knowngene	noncoding	up	0.00102837	22.0456	0.0105711	NM_033088	FAM40A	hypothetical protein LOC85369	down	3.15833	0.000902	0.0111959
ENST00000506795	Ensembl	noncoding	down	0.000292	7.49571	0.00500772	NM_000995	RPL34	60S ribosomal protein L34	up	2.06995	0.00101491	0.0120464
chr2:3172193-3185593-	lincRNA	noncoding	up	0.00559055	2.12335	0.030115	NM_016030	TTC15	tetratricopeptide repeat protein 15	up	5.59143	0.00106702	0.0123543
CR611332	misc_RNA	noncoding	up	0.00505929	2.79081	0.0283578	NM_005859	PURA	transcriptional activator protein Pur-alpha	up	3.59046	0.00110068	0.0125105
ENST00000477321	Ensembl	noncoding	up	0.00171669	2.87116	0.0145644	NM_002495	NDUFS4	NADH dehydrogenase [ubiquinone] iron-sulfur	up	3.0335	0.0011079	0.0125677
BG898852	lincRNA	noncoding	up	0.00353408	3.97448	0.0226466	NM_175624	RAB3IP	rab-3A-interacting protein isoform beta 1	up	4.21989	0.00113214	0.0127649
AA938966	lincRNA	noncoding	down	0.00715515	2.31487	0.0350515	NM_001033564	C6orf225	hypothetical protein LOC619208	up	5.51754	0.0011615	0.0129547
ENST00000490750	Ensembl	noncoding	up	3.9e-06	3.07194	0.000983	NM_017841	SDHAF2	succinate dehydrogenase assembly factor 2,	up	2.67268	0.00119302	0.0131642
AB058771	lincRNA	noncoding	up	0.00658649	2.8844	0.0333704	NM_145236	B3GNT7	UDP-GlcNAc:betaGal	up	5.90468	0.00119363	0.0131642
AA745165	lincRNA	noncoding	down	0.0039923	2.445	0.0244745	NM_003831	RIOK3	serine/threonine-protein kinase RIO3	up	3.52963	0.00122181	0.0132649
ENST00000446763	Ensembl	noncoding	up	0.000672	36.5233	0.00833788	NM_016608	ARMCX1	armadillo repeat-containing X-linked protein 1	up	4.6216	0.00126513	0.0135028
BI522654	lincRNA	noncoding	up	0.000287	5.99834	0.00495936	NM_173204	IL1F7	interleukin-1 family member 7 isoform 4	down	2.8575	0.00132638	0.0138605
chr2:120183469-120186666-	lincRNA	noncoding	up	0.00373628	6.02146	0.0234165	NM_001079862	DBI	acyl-CoA-binding protein isoform 3	up	4.74199	0.00149865	0.0147965
BF328678	lincRNA	noncoding	up	0.000488	2.81417	0.0068837	NM_139055	ADAMTS15	A disintegrin and metalloproteinase with	down	2.08735	0.00167828	0.0156231
uc002cuc.2	UCSC_knowngene	noncoding	up	0.000251	3.50343	0.00455863	NM_001002017	HCFC1R1	host cell factor C1 regulator 1 isoform 2	up	3.9796	0.00167854	0.0156231
AU185412	lincRNA	noncoding	down	0.001257	2.18871	0.0119759	NM_018096	NLE1	notchless protein homolog 1 isoform a	down	26.7683	0.00179521	0.0162715
ENST00000425205	Ensembl	noncoding	up	0.0066786	4.24672	0.0336542	NM_004672	MAP3K6	mitogen-activated protein kinase kinase kinase	up	2.12913	0.00190704	0.0167423
NR_024396	RefSeq_NR	noncoding	up	9.57e-06	6.11878	0.00110643	NM_021709	SIVA1	apoptosis regulatory protein Siva isoform 2	up	9.89003	0.00207416	0.0175465
chr2:238206264-238224402+	lincRNA	noncoding	up	0.0107054	3.34713	0.0448224	NM_001042467	MLPH	melanophilin isoform 2	up	5.10011	0.00234396	0.0187554
BG184634	lincRNA	noncoding	up	7.52e-05	3.61012	0.00249036	NM_018268	WDR41	WD repeat-containing protein 41	up	2.85628	0.0024171	0.018937
NR_024396	RefSeq_NR	noncoding	up	9.57e-06	6.11878	0.00110643	NM_138420	AHNAK2	protein AHNAK2	up	14.5283	0.00259504	0.0196709
ENST00000499326	Ensembl	noncoding	up	0.000969	2.03457	0.0102551	NM_005154	USP8	ubiquitin carboxyl-terminal hydrolase 8	down	2.9774	0.00280561	0.0206852
AK096322	lincRNA	noncoding	down	0.0103398	2.69519	0.0437291	NM_001142544	CTF1	cardiotrophin-1 isoform 2	up	2.94848	0.00290208	0.0210306
DQ269985	lincRNA	noncoding	up	0.000594	2.99734	0.007702	NM_001353	AKR1C1	aldo-keto reductase family 1 member C1	up	3.22667	0.00294792	0.0212317
ENST00000439897	Ensembl	noncoding	up	0.00377444	4.25925	0.0235448	NM_001134419	CDC7	cell division cycle 7-related protein kinase	down	2.07215	0.00372321	0.0243582
ENST00000479812	Ensembl	noncoding	down	0.00145023	2.04279	0.0130817	NM_021249	SNX6	sorting nexin-6 isoform a	down	2.3095	0.00376711	0.0245466
NR_024396	RefSeq_NR	noncoding	up	9.57e-06	6.11878	0.00110643	NM_152328	ADSSL1	adenylosuccinate synthetase isozyme 1 isoform 2	down	2.38648	0.00399865	0.0252896
exon4209-	lincRNA	noncoding	down	0.0016564	2.60064	0.0142313	NM_005836	HRSP12	ribonuclease UK114	up	2.94562	0.00450936	0.0270281
AK125219	lincRNA	noncoding	up	0.00498093	5.49094	0.0280432	NM_001080485	ZNF275	zinc finger protein 275	up	4.03693	0.00470217	0.0276038
uc002cuc.2	UCSC_knowngene	noncoding	up	0.000251	3.50343	0.00455863	NM_024507	KREMEN2	kremen protein 2 isoform b precursor	down	2.87402	0.00510068	0.0290574
AK024617	misc_RNA	noncoding	up	0.00384393	4.42334	0.0238283	NM_004448	ERBB2	receptor tyrosine-protein kinase erbB-2 isoform	up	2.33769	0.00561995	0.0308193
ENST00000501280	Ensembl	noncoding	down	2.24e-05	6.89861	0.00143187	NM_015315	LARP1	la-related protein 1 isoform 1	up	2.45956	0.00575737	0.0312534
ENST00000492365	Ensembl	noncoding	up	0.000247	2.82479	0.00453153	NM_018407	LAPTM4B	lysosomal-associated transmembrane protein 4B	down	3.90494	0.00597589	0.0318943
ENST00000441380	Ensembl	noncoding	up	0.000748	3.00153	0.00893729	NM_007160	OR2H2	olfactory receptor 2H2	up	3.95583	0.00730866	0.0356303
NR_001590	RefSeq_NR	noncoding	up	6.92e-05	3.54014	0.00239415	NM_007160	OR2H2	olfactory receptor 2H2	up	3.95583	0.00730866	0.0356303
AW072314	lincRNA	noncoding	down	0.00029	2.39284	0.00498887	NM_007160	OR2H2	olfactory receptor 2H2	up	3.95583	0.00730866	0.0356303
NR_027451	RefSeq_NR	noncoding	up	0.000582	3.13336	0.00758912	NM_015511	C20orf4	hypothetical protein LOC25980	up	3.81826	0.00746556	0.0360351
NR_024396	RefSeq_NR	noncoding	up	9.57e-06	6.11878	0.00110643	NM_006427	SIVA1	apoptosis regulatory protein Siva isoform 1	up	3.28607	0.00802737	0.0375817
AU185412	lincRNA	noncoding	down	0.001257	2.18871	0.0119759	NM_052857	ZNF830	zinc finger protein 830	up	3.41938	0.00819414	0.0379964
DB251409	lincRNA	noncoding	down	0.00564613	2.11592	0.0302764	NM_001003799	TARP	TCR gamma alternate reading frame protein	up	5.19383	0.00921045	0.0409711
ENST00000507989	Ensembl	noncoding	up	0.00154531	5.34564	0.0135611	NM_182632	SLC6A18	sodium-dependent neutral amino acid transporter	up	9.8736	0.011834	0.0474754
ENST00000420406	Ensembl	noncoding	up	0.00834598	2.78304	0.0382844	NM_001033581	PRKCZ	protein kinase C zeta type isoform 2	up	2.68981	0.0123897	0.0487427
