# Supplementary material for: Aberrantly expressed long noncoding RNAs in human intervertebral disc degeneration: a microarray related study
Source: Arthritis Res Ther. 2014 Oct 4;16(5):465. doi: 10.1186/s13075-014-0465-5 (PMC4201740; doi:10.1186/s13075-014-0465-5)
Supplement: Additional file 4 — Functional annotation results of the differentially expressed mRNAs. The results of the KEGG pathway analysis for the upregulated and downregulated mRNAs in the degenerative group are shown in this file. DAVID functional annotation clustering analysis results for the mRNAs altered in the same direction in at least four of the five degenerative samples with fold-change >2, respectively, and the nearby coding genes (distance <300 kb) of differentially expressed Rinn's lincRNAs and enhancer-like lncRNAs are also presented in this file. [file 13075_2014_465_MOESM4_ESM.xlsx]

## Sheet: KEGG Pathway upregulated mRNAs
The results of the KEGG pathway analysis for the upregulated mRNAs in degenerated group.
"PathwayID" stands for Pathway identifiers used in KEGG. "Definition" stands for the definition of the PathwayID. "OriginalWebSite"stands for The map's website,the nodes with red frame and red symbol are associated with the DE genes, green nodes have no significance. "Fisher-Pvalue" stands for the enrichment p-value of the PathwayID used Fisher's exact test. "SelectionCounts" stands for the Count…
PathwayID	Definition	OriginalWebSite	Fisher-Pvalue	SelectionCounts	SelectionSize	Count	Size	FDR	Enrichment-Score	Genes
hsa00511	Other glycan degradation - Homo sapiens (human)	http://www.genome.jp/kegg-bin/show_pathway?hsa00511+64772+3073+3074+23324+4123+4126+129807	0.00369304	7	842	17	6462	0.209422	2.43262	ENGASE//HEXA//HEXB//MAN2B2//MAN2C1//MANBA//NEU4
hsa03010	Ribosome - Homo sapiens (human)	http://www.genome.jp/kegg-bin/show_pathway?hsa03010+65003+6182+6150+51264+64979+6183+63931+6137+6138+6141+6143+6146+6147+6155+6160+6164+25873+6171+6130+6176+6210+6217+6218+6223+6187+6230+6232+6235+6194	0.00398141	29	842	135	6462	0.209422	2.39996	MRPL11//MRPL12//MRPL23//MRPL27//MRPL36//MRPS12//MRPS14//RPL13//RPL15//RPL18//RPL19//RPL22//RPL23A//RPL27//RPL31//RPL34//RPL36//RPL41//RPL7A//RPLP1//RPS15A//RPS16//RPS17//RPS19//RPS2//RPS25//RPS27//RPS29//RPS6
hsa04142	Lysosome - Homo sapiens (human)	http://www.genome.jp/kegg-bin/show_pathway?hsa04142+8906+10947+410+427+533+967+968+1203+1211+1212+1509+8722+1511+1514+58511+2548+2990+3073+3074+3425+7805+3988+4126+10577+950+6272	0.0069146	26	842	122	6462	0.239095	2.16023	AP1G2//AP3M2//ARSA//ASAH1//ATP6V0B//CD63//CD68//CLN5//CLTA//CLTB//CTSD//CTSF//CTSG//CTSL1//DNASE2B//GAA//GUSB//HEXA//HEXB//IDUA//LAPTM5//LIPA//MANBA//NPC2//SCARB2//SORT1
hsa04141	Protein processing in endoplasmic reticulum - Homo sapiens (human)	http://www.genome.jp/kegg-bin/show_pathway?hsa04141+468+4287+573+578+581+1603+1650+64215+27248+30001+10961+26232+3320+3303+3304+3306+3309+23640+3998+10960+10956+6184+22872+55176+23480+6500+6748+7991+7326+7327+7353+7494	0.0147891	32	842	167	6462	0.33852	1.83006	ATF4//ATXN3//BAG1//BAK1//BAX//DAD1//DDOST//DNAJC1//ERLEC1//ERO1L//ERP29//FBXO2//HSP90AA1//HSPA1A//HSPA1B//HSPA2//HSPA5//HSPBP1//LMAN1//LMAN2//OS9//RPN1//SEC31A//SEC61A2//SEC61G//SKP1//SSR4//TUSC3//UBE2G1//UBE2G2//UFD1L//XBP1
hsa03040	Spliceosome - Homo sapiens (human)	http://www.genome.jp/kegg-bin/show_pathway?hsa03040+10286+8896+56259+9879+9343+9775+3303+3304+3306+25804+23658+51691+5093+10465+51645+9129+22827+10992+11017+6625+6627+6628+6633+22938+10915+6434	0.0157269	26	842	130	6462	0.33852	1.80336	BCAS2//BUD31//CTNNBL1//DDX46//EFTUD2//EIF4A3//HSPA1A//HSPA1B//HSPA2//LSM4//LSM5//NAA38//PCBP1//PPIH//PPIL1//PRPF3//PUF60//SF3B2//SNRNP27//SNRNP70//SNRPA1//SNRPB//SNRPD2//SNW1//TCERG1//TRA2B
hsa04510	Focal adhesion - Homo sapiens (human)	http://www.genome.jp/kegg-bin/show_pathway?hsa04510+71+394+857+894+998+1301+1302+1278+85301+1280+1288+1292+1311+1950+1956+2064+2335+22801+3725+3908+3910+3913+3914+5594+4633+4638+5228+5499+5500+5880+6464+399694+7059+7060+7414+7422+7424	0.0229194	37	842	205	6462	0.33852	1.6398	ACTG1//ARHGAP5//CAV1//CCND2//CDC42//COL11A1//COL11A2//COL1A2//COL27A1//COL2A1//COL4A6//COL6A2//COMP//EGF//EGFR//ERBB2//FN1//ITGA11//JUN//LAMA2//LAMA4//LAMB2//LAMB3//MAPK1//MYL2//MYLK//PGF//PPP1CA//PPP1CB//RAC2//SHC1//SHC4//THBS3//THBS4//VCL//VEGFA//VEGFC
hsa03060	Protein export - Homo sapiens (human)	http://www.genome.jp/kegg-bin/show_pathway?hsa03060+3309+5018+55176+23480+28972+6731+58477	0.0231192	7	842	23	6462	0.33852	1.63603	HSPA5//OXA1L//SEC61A2//SEC61G//SPCS1//SRP72//SRPRB
hsa04512	ECM-receptor interaction - Homo sapiens (human)	http://www.genome.jp/kegg-bin/show_pathway?hsa04512+960+1301+1302+1278+85301+1280+1288+1292+1311+2335+2815+22801+3908+3910+3913+3914+7059+7060	0.0264533	18	842	86	6462	0.33852	1.57752	CD44//COL11A1//COL11A2//COL1A2//COL27A1//COL2A1//COL4A6//COL6A2//COMP//FN1//GP9//ITGA11//LAMA2//LAMA4//LAMB2//LAMB3//THBS3//THBS4
hsa04120	Ubiquitin mediated proteolysis - Homo sapiens (human)	http://www.genome.jp/kegg-bin/show_pathway?hsa04120+64682+10393+51529+51433+8945+8881+8697+246184+26232+23295+5371+10055+6477+6500+6502+9021+6921+7320+7326+7327+7329+389898+63893+55585+54926+11060	0.0292842	26	842	137	6462	0.33852	1.53337	ANAPC1//ANAPC10//ANAPC11//ANAPC5//BTRC//CDC16//CDC23//CDC26//FBXO2//MGRN1//PML//SAE1//SIAH1//SKP1//SKP2//SOCS3//TCEB1//UBE2B//UBE2G1//UBE2G2//UBE2I//UBE2NL//UBE2O//UBE2Q1//UBE2R2//WWP2
hsa04350	TGF-beta signaling pathway - Homo sapiens (human)	http://www.genome.jp/kegg-bin/show_pathway?hsa04350+91+130399+25805+654+1634+10468+3398+3624+4052+5594+5518+6500+4087+4088+7040+7042+7048	0.0297151	17	842	81	6462	0.33852	1.52702	ACVR1B//ACVR1C//BAMBI//BMP6//DCN//FST//ID2//INHBA//LTBP1//MAPK1//PPP2R1A//SKP1//SMAD2//SMAD3//TGFB1//TGFB2//TGFBR2
hsa04612	Antigen processing and presentation - Homo sapiens (human)	http://www.genome.jp/kegg-bin/show_pathway?hsa04612+972+1514+3113+3115+3122+3123+3127+3134+3320+3303+3304+3306+3309+10437+3804+3812+4802	0.0297151	17	842	81	6462	0.33852	1.52702	CD74//CTSL1//HLA-DPA1//HLA-DPB1//HLA-DRA//HLA-DRB1//HLA-DRB5//HLA-F//HSP90AA1//HSPA1A//HSPA1B//HSPA2//HSPA5//IFI30//KIR2DL3//KIR3DL2//NFYC
hsa00600	Sphingolipid metabolism - Homo sapiens (human)	http://www.genome.jp/kegg-bin/show_pathway?hsa00600+410+427+8560+9514+2531+129807+8611+8613+8612+166929+8877	0.0308916	11	842	46	6462	0.33852	1.51016	ARSA//ASAH1//DEGS1//GAL3ST1//KDSR//NEU4//PPAP2A//PPAP2B//PPAP2C//SGMS2//SPHK1
hsa04130	SNARE interactions in vesicular transport - Homo sapiens (human)	http://www.genome.jp/kegg-bin/show_pathway?hsa04130+51272+9570+116841+6811+8417+9482+8674+10490+10652	0.0373899	9	842	36	6462	0.368044	1.42725	BET1L//GOSR2//SNAP47//STX5//STX7//STX8//VAMP4//VTI1B//YKT6
hsa00020	Citrate cycle (TCA cycle) - Homo sapiens (human)	http://www.genome.jp/kegg-bin/show_pathway?hsa00020+50+3420+3421+5106+5160+6389+6390+6392	0.0407498	8	842	31	6462	0.368044	1.38987	ACO2//IDH3B//IDH3G//PCK2//PDHA1//SDHA//SDHB//SDHD
hsa00010	Glycolysis / Gluconeogenesis - Homo sapiens (human)	http://www.genome.jp/kegg-bin/show_pathway?hsa00010+128+218+224+2023+2026+130589+2597+3099+3939+5106+5160+5224+5230+5315	0.0422766	14	842	66	6462	0.368044	1.3739	ADH5//ALDH3A1//ALDH3A2//ENO1//ENO2//GALM//GAPDH//HK2//LDHA//PCK2//PDHA1//PGAM2//PGK1//PKM2
hsa04520	Adherens junction - Homo sapiens (human)	http://www.genome.jp/kegg-bin/show_pathway?hsa04520+71+10458+998+1956+2064+2260+5594+5787+5880+4087+4088+6615+7048+7414+10163	0.0467282	15	842	73	6462	0.368044	1.33042	ACTG1//BAIAP2//CDC42//EGFR//ERBB2//FGFR1//MAPK1//PTPRB//RAC2//SMAD2//SMAD3//SNAI1//TGFBR2//VCL//WASF2
hsa00520	Amino sugar and nucleotide sugar metabolism - Homo sapiens (human)	http://www.genome.jp/kegg-bin/show_pathway?hsa00520+1116+1117+51706+197258+3073+3074+3099+4351+5372+5973+6675	0.0470667	11	842	49	6462	0.368044	1.32729	CHI3L1//CHI3L2//CYB5R1//FUK//HEXA//HEXB//HK2//MPI//PMM1//RENBP//UAP1

## Sheet: KEGG Pathway downregulated mRNA
The results of the KEGG pathway analysis for the upregulated mRNAs in degenerated group.
"PathwayID" stands for Pathway identifiers used in KEGG. "Definition" stands for the definition of the PathwayID. "OriginalWebSite"stands for The map's website,the nodes with red frame and red symbol are associated with the DE genes, green nodes have no significance. "Fisher-Pvalue" stands for the enrichment p-value of the PathwayID used Fisher's exact test. "SelectionCounts" stands for the Count…
PathwayID	Definition	OriginalWebSite	Fisher-Pvalue	SelectionCounts	SelectionSize	Count	Size	FDR	Enrichment-Score	Genes
hsa04512	ECM-receptor interaction - Homo sapiens (human)	http://www.genome.jp/kegg-bin/show_pathway?hsa04512+375790+1281+1282+1285+50509+1605+3688+3915+6696+7148	0.0047704	10	289	86	6462	0.436429	2.32145	AGRN//COL3A1//COL4A1//COL4A3//COL5A3//DAG1//ITGB1//LAMC1//SPP1//TNXB
hsa04270	Vascular smooth muscle contraction - Homo sapiens (human)	http://www.genome.jp/kegg-bin/show_pathway?hsa04270+133+136+148+9138+779+1907+1909+2982+10335+4637+4638+5332	0.0131219	12	289	130	6462	0.436429	1.882	ADM//ADORA2B//ADRA1A//ARHGEF1//CACNA1S//EDN2//EDNRA//GUCY1A3//MRVI1//MYL6//MYLK//PLCB4
hsa04520	Adherens junction - Homo sapiens (human)	http://www.genome.jp/kegg-bin/show_pathway?hsa04520+60+87+1457+1956+2260+5819+117178+7414	0.0156408	8	289	73	6462	0.436429	1.80574	ACTB//ACTN1//CSNK2A1//EGFR//FGFR1//PVRL2//SSX2IP//VCL
hsa03450	Non-homologous end-joining - Homo sapiens (human)	http://www.genome.jp/kegg-bin/show_pathway?hsa03450+3981+7518+7520	0.0181322	3	289	13	6462	0.436429	1.74155	LIG4//XRCC4//XRCC5
hsa04151	PI3K-Akt signaling pathway - Homo sapiens (human)	http://www.genome.jp/kegg-bin/show_pathway?hsa04151+9134+1026+1129+1281+1282+1285+50509+1956+2258+2260+2264+51764+3448+3688+3716+3915+9180+5516+5519+6256+6696+7097+7148+7533	0.0193626	24	289	344	6462	0.436429	1.71304	CCNE2//CDKN1A//CHRM2//COL3A1//COL4A1//COL4A3//COL5A3//EGFR//FGF13//FGFR1//FGFR4//GNG13//IFNA14//ITGB1//JAK1//LAMC1//OSMR//PPP2CB//PPP2R1B//RXRA//SPP1//TLR2//TNXB//YWHAH
hsa04623	Cytosolic DNA-sensing pathway - Homo sapiens (human)	http://www.genome.jp/kegg-bin/show_pathway?hsa04623+103+3448+4792+4793+10623+661+340061	0.0199131	7	289	62	6462	0.436429	1.70086	ADAR//IFNA14//NFKBIA//NFKBIB//POLR3C//POLR3D//TMEM173
hsa04810	Regulation of actin cytoskeleton - Homo sapiens (human)	http://www.genome.jp/kegg-bin/show_pathway?hsa04810+60+87+9138+10109+10094+9564+1129+1956+2258+2260+2264+28964+3688+4627+4638+7414	0.0285728	16	289	213	6462	0.578049	1.54405	ACTB//ACTN1//ARHGEF1//ARPC2//ARPC3//BCAR1//CHRM2//EGFR//FGF13//FGFR1//FGFR4//GIT1//ITGB1//MYH9//MYLK//VCL
hsa04510	Focal adhesion - Homo sapiens (human)	http://www.genome.jp/kegg-bin/show_pathway?hsa04510+60+87+9564+1281+1282+1285+50509+1956+3688+3915+4638+64098+6696+7148+7414	0.0406817	15	289	205	6462	0.586697	1.3906	ACTB//ACTN1//BCAR1//COL3A1//COL4A1//COL4A3//COL5A3//EGFR//ITGB1//LAMC1//MYLK//PARVG//SPP1//TNXB//VCL
hsa04974	Protein digestion and absorption - Homo sapiens (human)	http://www.genome.jp/kegg-bin/show_pathway?hsa04974+476+80781+1281+1282+1285+50509+8645+3783	0.0423123	8	289	88	6462	0.586697	1.37353	ATP1A1//COL18A1//COL3A1//COL4A1//COL4A3//COL5A3//KCNK5//KCNN4
hsa04120	Ubiquitin mediated proteolysis - Homo sapiens (human)	http://www.genome.jp/kegg-bin/show_pathway?hsa04120+326+51529+8450+9820+26259+51343+9817+10273+7317+9039+11065	0.042385	11	289	137	6462	0.586697	1.37279	AIRE//ANAPC11//CUL4B//CUL7//FBXW8//FZR1//KEAP1//STUB1//UBA1//UBA3//UBE2C

## Sheet: DAVID Upregulated mRNAs(4-5)
The significant clusters in DAVID functional annotation clustering analysis for the up-regulated mRNAs in at least 4 of the 5 IDD samples with normalized intensities altered more than 2 folds compared with the control samples.
"Enrichment Score" stands for the group based on the EASE scores of each term members. "Category" stands for the annotation source of the term. "Term" stands for a detailed item in an annotation source. "Count" stands for the number of the genes involved in the individual term. "%" stands for the percentage of DAVID genes in the list associated with particular annotation term. "P value" stands fo…
Annotation Cluster 1	Enrichment Score: 3.9124702086833674
Category	Term	Count	%	PValue	Genes	List Total	Pop Hits	Pop Total	Fold Enrichment	Bonferroni	Benjamini	FDR
SP_PIR_KEYWORDS	nucleosome core	13	1.41458	1.70238e-06	NM_021058, NM_021018, NM_003540, NM_003534, NM_003533, NM_003532, NM_003513, NM_003531, NM_003511, NM_001005464, NM_003537, NM_003510, NM_003535, NM_021062, NM_021064, NM_003539, NM_001123375, NM_003518, NM_080593, NM_021065, NM_002762, NM_003530, NM_138635, NM_001040874, NM_003525, NM_003545, NM_003509, NM_003526, NM_003544, NM_003520, NM_003546, NM_003523, NM_003522, NM_175065, NM_003529	912	48	19235	5.71215	0.000961381	0.000240432	0.00249357
GOTERM_CC_FAT	GO:0032993~protein-DNA complex	18	1.95865	2.17985e-06	NM_021058, NM_021018, NM_003540, NM_003534, NM_005859, NM_003533, NM_003532, NM_003513, NM_003531, NM_003511, NM_001005464, NM_003537, NM_003510, NM_003535, NM_005325, NM_021062, NM_021064, NM_001123375, NM_003539, NM_003518, NM_080593, NM_006026, NM_021065, NM_003218, NM_002762, NM_003530, NM_033224, NM_138635, NM_001040874, NM_003525, NM_003545, NM_003509, NM_003526, NM_003544, NM_003520, NM_00…	679	86	12782	3.94006	0.00106103	0.000530654	0.00312741
GOTERM_CC_FAT	GO:0000786~nucleosome	15	1.63221	4.05301e-06	NM_021058, NM_021018, NM_003540, NM_003534, NM_003533, NM_003532, NM_003513, NM_003531, NM_003511, NM_001005464, NM_003537, NM_003510, NM_005325, NM_003535, NM_021062, NM_021064, NM_003539, NM_001123375, NM_003518, NM_080593, NM_006026, NM_021065, NM_002762, NM_003530, NM_138635, NM_001040874, NM_003525, NM_003545, NM_003509, NM_003526, NM_003544, NM_003520, NM_003546, NM_003523, NM_003522, NM_00…	679	63	12782	4.48208	0.00197187	0.000657723	0.00581472
INTERPRO	IPR007125:Histone core	12	1.30577	1.12491e-05	NM_021058, NM_021018, NM_003540, NM_003534, NM_003533, NM_003532, NM_003513, NM_003531, NM_003511, NM_003537, NM_001005464, NM_003510, NM_003535, NM_021062, NM_021064, NM_003539, NM_001123375, NM_003518, NM_080593, NM_021065, NM_003530, NM_138635, NM_001040874, NM_003525, NM_003545, NM_003509, NM_003544, NM_003526, NM_003546, NM_003520, NM_003523, NM_003522, NM_175065, NM_003529	847	45	16659	5.24486	0.0142515	0.0142515	0.0183235
GOTERM_BP_FAT	GO:0034728~nucleosome organization	15	1.63221	0.000366977	NM_021058, NM_021018, NM_003540, NM_003534, NM_003533, NM_003532, NM_003513, NM_003531, NM_003511, NM_001005464, NM_003537, NM_003510, NM_005325, NM_003535, NM_021062, NM_021064, NM_003539, NM_001123375, NM_145902, NM_003518, NM_080593, NM_006026, NM_021065, NM_003530, NM_138635, NM_001040874, NM_003525, NM_003545, NM_003509, NM_003526, NM_003544, NM_003520, NM_003546, NM_003523, NM_003522, NM_00…	718	93	13528	3.03891	0.639543	0.225158	0.653178
GOTERM_BP_FAT	GO:0006334~nucleosome assembly	14	1.52339	0.000447967	NM_021058, NM_021018, NM_003540, NM_003534, NM_003533, NM_003532, NM_003513, NM_003531, NM_003511, NM_001005464, NM_003537, NM_003510, NM_005325, NM_003535, NM_021062, NM_021064, NM_003539, NM_001123375, NM_003518, NM_080593, NM_006026, NM_021065, NM_003530, NM_138635, NM_001040874, NM_003525, NM_003545, NM_003509, NM_003526, NM_003544, NM_003520, NM_003546, NM_003523, NM_003522, NM_003529, NM_17…	718	84	13528	3.1402	0.712239	0.187472	0.796787
SP_PIR_KEYWORDS	chromosomal protein	18	1.95865	0.000514592	NM_021058, NM_021018, NM_003540, NM_003534, NM_003533, NM_003532, NM_003513, NM_003531, NM_003511, NM_001005464, NM_003537, NM_003510, NM_005325, NM_003535, NM_021062, NM_021064, NM_001123375, NM_003539, NM_145902, NM_003518, NM_080593, NM_006026, NM_021065, NM_020474, NM_003218, NM_002762, NM_003530, NM_138635, NM_001040874, NM_003525, NM_003545, NM_003509, NM_003526, NM_003544, NM_003520, NM_00…	912	145	19235	2.61819	0.252349	0.0239436	0.751119
GOTERM_BP_FAT	GO:0031497~chromatin assembly	14	1.52339	0.00063306	NM_021058, NM_021018, NM_003540, NM_003534, NM_003533, NM_003532, NM_003513, NM_003531, NM_003511, NM_001005464, NM_003537, NM_003510, NM_005325, NM_003535, NM_021062, NM_021064, NM_003539, NM_001123375, NM_003518, NM_080593, NM_006026, NM_021065, NM_003530, NM_138635, NM_001040874, NM_003525, NM_003545, NM_003509, NM_003526, NM_003544, NM_003520, NM_003546, NM_003523, NM_003522, NM_003529, NM_17…	718	87	13528	3.03192	0.828035	0.222363	1.12426
GOTERM_BP_FAT	GO:0065004~protein-DNA complex assembly	14	1.52339	0.000976748	NM_021058, NM_021018, NM_003540, NM_003534, NM_003533, NM_003532, NM_003513, NM_003531, NM_003511, NM_001005464, NM_003537, NM_003510, NM_005325, NM_003535, NM_021062, NM_021064, NM_003539, NM_001123375, NM_003518, NM_080593, NM_006026, NM_021065, NM_003530, NM_138635, NM_001040874, NM_003525, NM_003545, NM_003509, NM_003526, NM_003544, NM_003520, NM_003546, NM_003523, NM_003522, NM_003529, NM_17…	718	91	13528	2.89865	0.933907	0.237893	1.7296
GOTERM_BP_FAT	GO:0006333~chromatin assembly or disassembly	16	1.74102	0.00293259	NM_021058, NM_021018, NM_003540, NM_003534, NM_003533, NM_003532, NM_003513, NM_003531, NM_003511, NM_001005464, NM_003537, NM_003510, NM_005325, NM_003535, NM_021062, NM_021064, NM_001123375, NM_003539, NM_145902, NM_003518, NM_080593, NM_006026, NM_021065, NM_003530, NM_138635, NM_001040874, NM_003525, NM_003545, NM_003509, NM_003526, NM_003544, NM_003520, NM_003546, NM_003523, NM_003522, NM_00…	718	127	13528	2.3737	0.999715	0.349305	5.10844
GOTERM_BP_FAT	GO:0006323~DNA packaging	15	1.63221	0.00353688	NM_021058, NM_021018, NM_003540, NM_003534, NM_003533, NM_003532, NM_003513, NM_003531, NM_003511, NM_001005464, NM_003537, NM_003510, NM_005325, NM_003535, NM_021062, NM_021064, NM_003539, NM_001123375, NM_003518, NM_080593, NM_006026, NM_021065, NM_002762, NM_003530, NM_138635, NM_001040874, NM_003525, NM_003545, NM_003509, NM_003526, NM_003544, NM_003520, NM_003546, NM_003523, NM_003522, NM_00…	718	117	13528	2.41554	0.999947	0.336625	6.13001
Annotation Cluster 2	Enrichment Score: 3.8866202229902456
Category	Term	Count	%	PValue	Genes	List Total	Pop Hits	Pop Total	Fold Enrichment	Bonferroni	Benjamini	FDR
GOTERM_MF_FAT	GO:0005539~glycosaminoglycan binding	21	2.28509	4.02138e-05	NM_133507, NM_002632, NM_133505, NM_133504, NM_212476, NM_032784, NM_000624, NM_002619, NM_013363, NM_001135, NM_013227, NM_001135936, NM_004386, NM_001135934, NM_002725, NM_000983, NM_000095, NM_001097577, NM_001136528, NM_002337, NM_000632, NM_001025368, NM_002009, NM_007115, NM_212475, NM_212474, NM_001042544	681	140	12983	2.85969	0.0332938	0.0332938	0.0621252
GOTERM_MF_FAT	GO:0030247~polysaccharide binding	21	2.28509	0.000155684	NM_133507, NM_002632, NM_133505, NM_133504, NM_212476, NM_032784, NM_000624, NM_002619, NM_013363, NM_001135, NM_013227, NM_001135936, NM_004386, NM_001135934, NM_002725, NM_000983, NM_000095, NM_001097577, NM_001136528, NM_002337, NM_000632, NM_001025368, NM_002009, NM_007115, NM_212475, NM_212474, NM_001042544	681	154	12983	2.59972	0.122867	0.0634462	0.240312
GOTERM_MF_FAT	GO:0001871~pattern binding	21	2.28509	0.000155684	NM_133507, NM_002632, NM_133505, NM_133504, NM_212476, NM_032784, NM_000624, NM_002619, NM_013363, NM_001135, NM_013227, NM_001135936, NM_004386, NM_001135934, NM_002725, NM_000983, NM_000095, NM_001097577, NM_001136528, NM_002337, NM_000632, NM_001025368, NM_002009, NM_007115, NM_212475, NM_212474, NM_001042544	681	154	12983	2.59972	0.122867	0.0634462	0.240312
GOTERM_MF_FAT	GO:0008201~heparin binding	16	1.74102	0.00029151	NM_001136528, NM_001097577, NM_002337, NM_002632, NM_000632, NM_002009, NM_001025368, NM_212476, NM_000624, NM_032784, NM_002619, NM_013363, NM_001135936, NM_001135934, NM_212475, NM_212474, NM_002725, NM_000983, NM_000095	681	103	12983	2.96149	0.217677	0.0785705	0.449529
Annotation Cluster 3	Enrichment Score: 3.6251070992503402
Category	Term	Count	%	PValue	Genes	List Total	Pop Hits	Pop Total	Fold Enrichment	Bonferroni	Benjamini	FDR
SP_PIR_KEYWORDS	ribosome	13	1.41458	0.000151194	NM_213725, NM_001032, NM_001003, NM_001022, NM_002952, NM_000988, NM_001028, NM_015414, NM_001098577, NM_000979, NM_001010, NM_000977, NM_000993, NM_000981, NM_000983	912	73	19235	3.75593	0.0818835	0.0121303	0.221236
KEGG_PATHWAY	hsa03010:Ribosome	15	1.63221	0.000250794	NM_002948, NM_213725, NM_001032, NM_001003, NM_001022, NM_002952, NM_000988, NM_001028, NM_015414, NM_001098577, NM_000979, NM_021104, NM_001010, NM_000977, NM_000993, NM_000981, NM_000983	282	87	5085	3.10895	0.0376493	0.0190052	0.300102
GOTERM_BP_FAT	GO:0006414~translational elongation	16	1.74102	0.000266699	NM_002948, NM_213725, NM_001032, NM_001003, NM_001022, NM_002952, NM_000988, NM_001028, NM_015414, NM_001098577, NM_021121, NM_000979, NM_021104, NM_001010, NM_000977, NM_000993, NM_000981, NM_000983	718	101	13528	2.98475	0.523612	0.218995	0.475095
GOTERM_CC_FAT	GO:0022626~cytosolic ribosome	14	1.52339	0.000312391	NM_000517, NM_213725, NM_001032, NM_000558, NM_001003, NM_001022, NM_002952, NM_001028, NM_015414, NM_001098577, NM_000979, NM_021104, NM_001010, NM_000977, NM_000993, NM_000981, NM_000983	679	81	12782	3.25366	0.141148	0.0167644	0.447257
Annotation Cluster 4	Enrichment Score: 2.78139169342702
Category	Term	Count	%	PValue	Genes	List Total	Pop Hits	Pop Total	Fold Enrichment	Bonferroni	Benjamini	FDR
PIR_SUPERFAMILY	PIRSF002048:histone H2A	6	0.652884	0.00108858	NM_021018, NM_021065, NM_003530, NM_138635, NM_001040874, NM_003534, NM_003533, NM_003532, NM_003513, NM_003509, NM_003531, NM_003511, NM_001005464, NM_003537, NM_003510, NM_003535, NM_021064, NM_001123375, NM_175065, NM_003529	422	15	7396	7.01043	0.38812	0.38812	1.53382
SMART	SM00414:H2A	6	0.652884	0.00194521	NM_021018, NM_021065, NM_003530, NM_138635, NM_001040874, NM_003534, NM_003533, NM_003532, NM_003513, NM_003509, NM_003531, NM_003511, NM_001005464, NM_003537, NM_003510, NM_003535, NM_021064, NM_001123375, NM_175065, NM_003529	453	19	9079	6.32903	0.375747	0.209903	2.48513
INTERPRO	IPR002119:Histone H2A	6	0.652884	0.00213795	NM_021018, NM_021065, NM_003530, NM_138635, NM_001040874, NM_003534, NM_003533, NM_003532, NM_003513, NM_003509, NM_003531, NM_003511, NM_001005464, NM_003537, NM_003510, NM_003535, NM_021064, NM_001123375, NM_175065, NM_003529	847	19	16659	6.21102	0.934842	0.494767	3.42641
Annotation Cluster 5	Enrichment Score: 2.578520837578926
Category	Term	Count	%	PValue	Genes	List Total	Pop Hits	Pop Total	Fold Enrichment	Bonferroni	Benjamini	FDR
SMART	SM00338:BRLZ	11	1.19695	0.000239463	NM_002229, NM_002228, NM_001675, NM_005195, NM_005194, NM_130898, NM_001352, NM_005252, NM_001806, NM_005461, NM_005384	453	53	9079	4.15965	0.0563094	0.0563094	0.309051
INTERPRO	IPR004827:Basic-leucine zipper (bZIP) transcription factor	11	1.19695	0.000288328	NM_002229, NM_002228, NM_001675, NM_005195, NM_005194, NM_130898, NM_001352, NM_005252, NM_001806, NM_005461, NM_005384	847	53	16659	4.08209	0.307855	0.11543	0.468659
UP_SEQ_FEATURE	domain:Leucine-zipper	12	1.30577	0.0158156	NM_002229, NM_002228, NM_001675, NM_133646, NM_005195, NM_005194, NM_130898, NM_001352, NM_005252, NM_001806, NM_005461, NM_005384	912	110	19113	2.28624	1	0.981623	24.5216
UP_SEQ_FEATURE	DNA-binding region:Basic motif	14	1.52339	0.044433	NM_001142853, NM_130898, NM_005252, NM_001806, NM_001008271, NM_002229, NM_001675, NM_002228, NM_005195, NM_005194, NM_001352, NM_000474, NM_005461, NM_005384	912	161	19113	1.82237	1	0.998772	55.159
Annotation Cluster 6	Enrichment Score: 2.5643712795391203
Category	Term	Count	%	PValue	Genes	List Total	Pop Hits	Pop Total	Fold Enrichment	Bonferroni	Benjamini	FDR
GOTERM_CC_FAT	GO:0031093~platelet alpha granule lumen	9	0.979325	0.0012096	NM_001928, NM_003118, NM_003254, NM_002704, NM_212475, NM_212474, NM_001025368, NM_212476, NM_000660, NM_002619, NM_005429	679	41	12782	4.13226	0.445358	0.0385334	1.72148
GOTERM_CC_FAT	GO:0060205~cytoplasmic membrane-bounded vesicle lumen	9	0.979325	0.0019504	NM_001928, NM_003118, NM_003254, NM_002704, NM_212475, NM_212474, NM_001025368, NM_212476, NM_000660, NM_002619, NM_005429	679	44	12782	3.85052	0.613558	0.0514499	2.76212
GOTERM_CC_FAT	GO:0031983~vesicle lumen	9	0.979325	0.00261594	NM_001928, NM_003118, NM_003254, NM_002704, NM_212475, NM_212474, NM_001025368, NM_212476, NM_000660, NM_002619, NM_005429	679	46	12782	3.6831	0.720746	0.0589363	3.68829
GOTERM_CC_FAT	GO:0031091~platelet alpha granule	9	0.979325	0.00895614	NM_001928, NM_003118, NM_003254, NM_002704, NM_212475, NM_212474, NM_001025368, NM_212476, NM_000660, NM_002619, NM_005429	679	56	12782	3.02541	0.987491	0.144847	12.109
Annotation Cluster 7	Enrichment Score: 2.5571117168836888
Category	Term	Count	%	PValue	Genes	List Total	Pop Hits	Pop Total	Fold Enrichment	Bonferroni	Benjamini	FDR
GOTERM_CC_FAT	GO:0033279~ribosomal subunit	17	1.84984	0.00119509	NM_178336, NM_000517, NM_033363, NM_213725, NM_001032, NM_032479, NM_000558, NM_001003, NM_001022, NM_002952, NM_001028, NM_015414, NM_001098577, NM_000979, NM_021104, NM_001010, NM_000993, NM_176793, NM_000981, NM_000983	679	128	12782	2.50016	0.441418	0.0407435	1.70099
SP_PIR_KEYWORDS	ribosomal protein	20	2.17628	0.00154417	NM_002948, NM_178336, NM_033363, NM_213725, NM_001032, NM_032479, NM_001003, NM_001022, NM_002952, NM_000988, NM_001028, NM_001098577, NM_015414, NM_000979, NM_021104, NM_001010, NM_000977, NM_000993, NM_176793, NM_000981, NM_022100, NM_000983	912	188	19235	2.24372	0.582357	0.0531083	2.23818
GOTERM_MF_FAT	GO:0003735~structural constituent of ribosome	19	2.06746	0.00307566	NM_002948, NM_178336, NM_033363, NM_213725, NM_001032, NM_032479, NM_001003, NM_001022, NM_002952, NM_000988, NM_015414, NM_001098577, NM_000979, NM_021104, NM_001010, NM_000977, NM_000993, NM_176793, NM_000981, NM_022100, NM_000983	681	168	12983	2.15612	0.925256	0.210054	4.64868
GOTERM_CC_FAT	GO:0005840~ribosome	21	2.28509	0.0104117	NM_002948, NM_178336, NM_000517, NM_033363, NM_213725, NM_001032, NM_032479, NM_001003, NM_000558, NM_001022, NM_002952, NM_000988, NM_001028, NM_001098577, NM_015414, NM_000979, NM_021104, NM_001010, NM_000977, NM_000993, NM_176793, NM_000981, NM_022100, NM_000983	679	215	12782	1.8387	0.993885	0.147246	13.943
Annotation Cluster 8	Enrichment Score: 2.3965544057292103
Category	Term	Count	%	PValue	Genes	List Total	Pop Hits	Pop Total	Fold Enrichment	Bonferroni	Benjamini	FDR
GOTERM_CC_FAT	GO:0031974~membrane-enclosed lumen	128	13.9282	0.00111849	NM_002015, NM_001928, NM_181742, NM_144987, NM_212476, NM_080667, NM_002586, NM_003540, NM_023015, NM_005916, NM_003254, NM_002704, NM_005694, NM_181466, NM_021158, NM_016283, NM_001042533, NM_002708, NM_001171905, NM_001261, NM_003539, NM_145902, NM_018509, NM_014735, NM_021709, NM_138367, NM_005347, NM_054016, NM_001080485, NM_003545, NM_003544, NM_001675, NM_212475, NM_015414, NM_212474, NM_00…	679	1856	12782	1.29826	0.420164	0.0410572	1.59278
GOTERM_CC_FAT	GO:0043233~organelle lumen	125	13.6017	0.00154239	NM_002015, NM_001928, NM_181742, NM_144987, NM_212476, NM_080667, NM_002586, NM_003540, NM_023015, NM_005916, NM_003254, NM_002704, NM_181466, NM_021158, NM_016283, NM_001042533, NM_002708, NM_001171905, NM_001261, NM_003539, NM_145902, NM_018509, NM_014735, NM_021709, NM_138367, NM_005347, NM_054016, NM_001080485, NM_003545, NM_003544, NM_001675, NM_212475, NM_015414, NM_212474, NM_003546, NM_03…	679	1820	12782	1.29291	0.528448	0.0458962	2.19025
GOTERM_CC_FAT	GO:0070013~intracellular organelle lumen	117	12.7312	0.00930472	NM_002015, NM_181742, NM_144987, NM_080667, NM_002586, NM_003540, NM_023015, NM_005916, NM_021158, NM_016283, NM_181466, NM_001042533, NM_002708, NM_001171905, NM_001261, NM_003539, NM_145902, NM_018509, NM_014735, NM_021709, NM_138367, NM_005347, NM_054016, NM_001080485, NM_003545, NM_003544, NM_001675, NM_015414, NM_003546, NM_033114, NM_005920, NM_005003, NM_006469, NM_178336, NM_000244, NM_03…	679	1779	12782	1.23805	0.98946	0.136584	12.5515
GOTERM_CC_FAT	GO:0031981~nuclear lumen	96	10.4461	0.0161529	NM_002015, NM_181742, NM_144987, NM_080667, NM_003540, NM_023015, NM_002586, NM_005916, NM_021158, NM_016283, NM_181466, NM_001042533, NM_002708, NM_001171905, NM_001261, NM_003539, NM_145902, NM_014735, NM_021709, NM_138367, NM_054016, NM_001080485, NM_003545, NM_001675, NM_003544, NM_015414, NM_033114, NM_003546, NM_005920, NM_006469, NM_000244, NM_033250, NM_001806, NM_004661, NM_022451, NM_00…	679	1450	12782	1.24633	0.99964	0.192929	20.8353
Annotation Cluster 9	Enrichment Score: 2.374940256669191
Category	Term	Count	%	PValue	Genes	List Total	Pop Hits	Pop Total	Fold Enrichment	Bonferroni	Benjamini	FDR
GOTERM_BP_FAT	GO:0006886~intracellular protein transport	35	3.80849	0.00150053	NM_001127660, NM_006280, NM_033250, NM_000660, NM_001025158, NM_004355, NM_000944, NM_152233, NM_013248, NM_001012511, NM_018571, NM_005856, NM_002228, NM_001136195, NM_018144, NM_021575, NM_033247, NM_138957, NM_013306, NM_001144757, NM_057178, NM_001042467, NM_145261, NM_016429, NM_000714, NM_002740, NM_001134296, NM_006947, NM_000428, NM_006370, NM_004339, NM_007311, NM_001834, NM_001833, NM_0…	718	374	13528	1.76322	0.984619	0.257837	2.64544
GOTERM_BP_FAT	GO:0034613~cellular protein localization	35	3.80849	0.00669239	NM_001127660, NM_006280, NM_033250, NM_000660, NM_001025158, NM_004355, NM_000944, NM_152233, NM_013248, NM_001012511, NM_018571, NM_005856, NM_002228, NM_001136195, NM_018144, NM_021575, NM_033247, NM_138957, NM_013306, NM_001144757, NM_057178, NM_001042467, NM_145261, NM_016429, NM_000714, NM_002740, NM_001134296, NM_006947, NM_000428, NM_006370, NM_004339, NM_007311, NM_001834, NM_001833, NM_0…	718	411	13528	1.60448	1	0.388137	11.298
GOTERM_BP_FAT	GO:0070727~cellular macromolecule localization	35	3.80849	0.00747054	NM_001127660, NM_006280, NM_033250, NM_000660, NM_001025158, NM_004355, NM_000944, NM_152233, NM_013248, NM_001012511, NM_018571, NM_005856, NM_002228, NM_001136195, NM_018144, NM_021575, NM_033247, NM_138957, NM_013306, NM_001144757, NM_057178, NM_001042467, NM_145261, NM_016429, NM_000714, NM_002740, NM_001134296, NM_006947, NM_000428, NM_006370, NM_004339, NM_007311, NM_001834, NM_001833, NM_0…	718	414	13528	1.59286	1	0.391242	12.5305
Annotation Cluster 10	Enrichment Score: 2.3159127822539305
Category	Term	Count	%	PValue	Genes	List Total	Pop Hits	Pop Total	Fold Enrichment	Bonferroni	Benjamini	FDR
GOTERM_BP_FAT	GO:0043066~negative regulation of apoptosis	32	3.48205	0.00416655	NM_002015, NM_130759, NM_000345, NM_001344, NM_001145102, NM_001025158, NM_021960, NM_004355, NM_033150, NM_002619, NM_006763, NM_001033578, NM_018571, NM_004331, NM_005345, NM_016283, NM_001168389, NM_003946, NM_005194, NM_001983, NM_000095, NM_001079864, NM_001048230, NM_181652, NM_001025368, NM_020396, NM_181651, NM_032637, NM_004050, NM_005347, NM_005346, NM_002740, NM_007308, NM_005809, NM_0…	718	354	13528	1.70316	0.999991	0.339358	7.18342
GOTERM_BP_FAT	GO:0043069~negative regulation of programmed cell death	32	3.48205	0.0050953	NM_002015, NM_130759, NM_000345, NM_001344, NM_001145102, NM_001025158, NM_021960, NM_004355, NM_033150, NM_002619, NM_006763, NM_001033578, NM_018571, NM_004331, NM_005345, NM_016283, NM_001168389, NM_003946, NM_005194, NM_001983, NM_000095, NM_001079864, NM_001048230, NM_181652, NM_001025368, NM_020396, NM_181651, NM_032637, NM_004050, NM_005347, NM_005346, NM_002740, NM_007308, NM_005809, NM_0…	718	359	13528	1.67944	0.999999	0.377101	8.71685
GOTERM_BP_FAT	GO:0060548~negative regulation of cell death	32	3.48205	0.0053127	NM_002015, NM_130759, NM_000345, NM_001344, NM_001145102, NM_001025158, NM_021960, NM_004355, NM_033150, NM_002619, NM_006763, NM_001033578, NM_018571, NM_004331, NM_005345, NM_016283, NM_001168389, NM_003946, NM_005194, NM_001983, NM_000095, NM_001079864, NM_001048230, NM_181652, NM_001025368, NM_020396, NM_181651, NM_032637, NM_004050, NM_005347, NM_005346, NM_002740, NM_007308, NM_005809, NM_0…	718	360	13528	1.67478	1	0.379791	9.07232
Annotation Cluster 11	Enrichment Score: 2.1890101108675513
Category	Term	Count	%	PValue	Genes	List Total	Pop Hits	Pop Total	Fold Enrichment	Bonferroni	Benjamini	FDR
GOTERM_CC_FAT	GO:0030173~integral to Golgi membrane	9	0.979325	0.00167201	NM_018641, NM_001040167, NM_018414, NM_175040, NM_174971, NM_007033, NM_001004128, NM_006456, NM_152621	679	43	12782	3.94006	0.557338	0.0468073	2.37226
GOTERM_CC_FAT	GO:0031228~intrinsic to Golgi membrane	9	0.979325	0.00261594	NM_018641, NM_001040167, NM_018414, NM_175040, NM_174971, NM_007033, NM_001004128, NM_006456, NM_152621	679	46	12782	3.6831	0.720746	0.0589363	3.68829
GOTERM_CC_FAT	GO:0031301~integral to organelle membrane	12	1.30577	0.0619589	NM_138769, NM_018641, NM_001040167, NM_018414, NM_175040, NM_174971, NM_007033, NM_001004128, NM_012181, NM_006456, NM_005347, NM_152621	679	123	12782	1.83656	1	0.385353	60.0547
Annotation Cluster 12	Enrichment Score: 1.995407826716272
Category	Term	Count	%	PValue	Genes	List Total	Pop Hits	Pop Total	Fold Enrichment	Bonferroni	Benjamini	FDR
GOTERM_BP_FAT	GO:0010941~regulation of cell death	60	6.52884	0.00864631	NM_002015, NM_006282, NM_002192, NM_001344, NM_001145102, NM_024110, NM_004355, NM_021960, NM_005345, NM_003925, NM_016283, NM_014417, NM_005194, NM_130800, NM_001079864, NM_006570, NM_001042483, NM_003789, NM_181652, NM_032637, NM_181651, NM_020396, NM_002462, NM_021709, NM_004050, NM_002048, NM_005347, NM_005346, NM_007308, NM_001039667, NM_133646, NM_001127241, NM_003955, NM_130759, NM_000244,…	718	815	13528	1.38708	1	0.42228	14.3621
GOTERM_BP_FAT	GO:0042981~regulation of apoptosis	59	6.42002	0.010059	NM_002015, NM_006282, NM_002192, NM_001344, NM_001145102, NM_024110, NM_004355, NM_021960, NM_005345, NM_003925, NM_016283, NM_014417, NM_005194, NM_130800, NM_001079864, NM_001042483, NM_003789, NM_181652, NM_032637, NM_181651, NM_020396, NM_002462, NM_021709, NM_004050, NM_002048, NM_005347, NM_005346, NM_007308, NM_001039667, NM_133646, NM_001127241, NM_003955, NM_130759, NM_000244, NM_000345,…	718	804	13528	1.38263	1	0.436498	16.515
GOTERM_BP_FAT	GO:0043067~regulation of programmed cell death	59	6.42002	0.0118683	NM_002015, NM_006282, NM_002192, NM_001344, NM_001145102, NM_024110, NM_004355, NM_021960, NM_005345, NM_003925, NM_016283, NM_014417, NM_005194, NM_130800, NM_001079864, NM_001042483, NM_003789, NM_181652, NM_032637, NM_181651, NM_020396, NM_002462, NM_021709, NM_004050, NM_002048, NM_005347, NM_005346, NM_007308, NM_001039667, NM_133646, NM_001127241, NM_003955, NM_130759, NM_000244, NM_000345,…	718	812	13528	1.36901	1	0.459172	19.1977
Annotation Cluster 13	Enrichment Score: 1.994679285754098
Category	Term	Count	%	PValue	Genes	List Total	Pop Hits	Pop Total	Fold Enrichment	Bonferroni	Benjamini	FDR
PIR_SUPERFAMILY	PIRSF002050:histone H2B	5	0.54407	0.00855016	NM_003525, NM_021058, NM_003526, NM_003520, NM_003523, NM_003522, NM_021062, NM_003518, NM_080593	422	15	7396	5.84202	0.979198	0.855771	11.4729
SMART	SM00427:H2B	5	0.54407	0.0106261	NM_003525, NM_021058, NM_003526, NM_003520, NM_003523, NM_003522, NM_021062, NM_003518, NM_080593	453	18	9079	5.56721	0.924626	0.47603	12.8964
INTERPRO	IPR000558:Histone H2B	5	0.54407	0.0114186	NM_003525, NM_021058, NM_003526, NM_003520, NM_003523, NM_003522, NM_021062, NM_003518, NM_080593	847	18	16659	5.4634	1	0.736098	17.0624
Annotation Cluster 14	Enrichment Score: 1.9636033767619023
Category	Term	Count	%	PValue	Genes	List Total	Pop Hits	Pop Total	Fold Enrichment	Bonferroni	Benjamini	FDR
SP_PIR_KEYWORDS	Initiation factor	9	0.979325	0.00289923	NM_003757, NM_005875, NM_181466, NM_001099661, NM_005801, NM_020365, NM_032025, NM_001967, NM_001037808	912	52	19235	3.65037	0.806106	0.0751432	4.16371
GOTERM_MF_FAT	GO:0003743~translation initiation factor activity	9	0.979325	0.0137514	NM_003757, NM_005875, NM_181466, NM_001099661, NM_005801, NM_020365, NM_032025, NM_001967, NM_001037808	681	61	12983	2.81281	0.999991	0.54034	19.2634
GOTERM_MF_FAT	GO:0008135~translation factor activity, nucleic acid binding	11	1.19695	0.0322523	NM_003757, NM_005875, NM_181466, NM_001099661, NM_021121, NM_005801, NM_020365, NM_032025, NM_001967, NM_001037808, NM_003108	681	98	12983	2.13991	1	0.766096	39.7469
Annotation Cluster 15	Enrichment Score: 1.8495316126031438
Category	Term	Count	%	PValue	Genes	List Total	Pop Hits	Pop Total	Fold Enrichment	Bonferroni	Benjamini	FDR
GOTERM_BP_FAT	GO:0046164~alcohol catabolic process	12	1.30577	0.00351434	NM_000290, NM_000291, NM_000189, NM_002046, NM_004600, NM_001097640, NM_001097641, NM_001428, NM_007310, NM_002033, NM_014142, NM_145309, NM_001975, NM_000754, NM_001097639	718	81	13528	2.79129	0.999944	0.346573	6.09208
GOTERM_BP_FAT	GO:0046365~monosaccharide catabolic process	10	1.08814	0.0123289	NM_000290, NM_002033, NM_000291, NM_000189, NM_014142, NM_002046, NM_004600, NM_001975, NM_001097640, NM_001097639, NM_001097641, NM_001428	718	71	13528	2.65369	1	0.465831	19.8674
GOTERM_BP_FAT	GO:0016052~carbohydrate catabolic process	13	1.41458	0.0126519	NM_000290, NM_001276, NM_000291, NM_000189, NM_002046, NM_004600, NM_001097640, NM_001097641, NM_001428, NM_004000, NM_002033, NM_014142, NM_000181, NM_001975, NM_001097639	718	109	13528	2.24712	1	0.468517	20.3341
GOTERM_BP_FAT	GO:0019320~hexose catabolic process	9	0.979325	0.0289261	NM_000290, NM_002033, NM_000291, NM_000189, NM_002046, NM_004600, NM_001975, NM_001097640, NM_001097639, NM_001097641, NM_001428	718	69	13528	2.45755	1	0.62146	40.789
GOTERM_BP_FAT	GO:0044275~cellular carbohydrate catabolic process	10	1.08814	0.0356557	NM_000290, NM_002033, NM_000291, NM_000189, NM_014142, NM_002046, NM_004600, NM_001975, NM_001097640, NM_001097639, NM_001097641, NM_001428	718	85	13528	2.21661	1	0.646739	47.7026
Annotation Cluster 16	Enrichment Score: 1.8117548152429837
Category	Term	Count	%	PValue	Genes	List Total	Pop Hits	Pop Total	Fold Enrichment	Bonferroni	Benjamini	FDR
GOTERM_BP_FAT	GO:0015031~protein transport	57	6.20239	0.0077395	NM_006280, NM_004355, NM_000944, NM_005856, NM_001136195, NM_018144, NM_021575, NM_004206, NM_001144757, NM_013306, NM_000516, NM_172020, NM_000714, NM_018318, NM_013265, NM_206920, NM_006370, NM_007311, NM_004218, NM_001127660, NM_032144, NM_033375, NM_006855, NM_016069, NM_033250, NM_001025158, NM_000660, NM_152233, NM_013248, NM_018571, NM_001012511, NM_199444, NM_022553, NM_032740, NM_002228,…	718	762	13528	1.40938	1	0.394871	12.9527
GOTERM_BP_FAT	GO:0045184~establishment of protein localization	57	6.20239	0.00944346	NM_006280, NM_004355, NM_000944, NM_005856, NM_001136195, NM_018144, NM_021575, NM_004206, NM_001144757, NM_013306, NM_000516, NM_172020, NM_000714, NM_018318, NM_013265, NM_206920, NM_006370, NM_007311, NM_004218, NM_001127660, NM_032144, NM_033375, NM_006855, NM_016069, NM_033250, NM_001025158, NM_000660, NM_152233, NM_013248, NM_018571, NM_001012511, NM_199444, NM_022553, NM_032740, NM_002228,…	718	769	13528	1.39655	1	0.42949	15.5833
GOTERM_BP_FAT	GO:0008104~protein localization	59	6.42002	0.0502217	NM_006280, NM_004355, NM_000944, NM_001753, NM_005856, NM_001136195, NM_018144, NM_021575, NM_004206, NM_001144757, NM_013306, NM_000516, NM_000714, NM_172020, NM_018318, NM_013265, NM_206920, NM_006370, NM_004356, NM_007311, NM_004218, NM_001127660, NM_032144, NM_033375, NM_006855, NM_016069, NM_033250, NM_001025158, NM_000660, NM_152233, NM_013248, NM_018571, NM_001012511, NM_199444, NM_022553,…	718	882	13528	1.26035	1	0.690913	60.1464
Annotation Cluster 17	Enrichment Score: 1.583650804712702
Category	Term	Count	%	PValue	Genes	List Total	Pop Hits	Pop Total	Fold Enrichment	Bonferroni	Benjamini	FDR
GOTERM_BP_FAT	GO:0052547~regulation of peptidase activity	12	1.30577	0.00558778	NM_000244, NM_000345, NM_000099, NM_003218, NM_020396, NM_033250, NM_001145102, NM_021709, NM_001753, NM_005347, NM_007308, NM_022151, NM_014417, NM_001127241, NM_130800, NM_033247	718	86	13528	2.62901	1	0.367556	9.52023
GOTERM_BP_FAT	GO:0043281~regulation of caspase activity	10	1.08814	0.0235063	NM_000244, NM_000345, NM_003218, NM_020396, NM_033250, NM_001145102, NM_021709, NM_005347, NM_007308, NM_022151, NM_014417, NM_001127241, NM_130800, NM_033247	718	79	13528	2.38497	1	0.595806	34.6029
GOTERM_BP_FAT	GO:0052548~regulation of endopeptidase activity	10	1.08814	0.0291395	NM_000244, NM_000345, NM_003218, NM_020396, NM_033250, NM_001145102, NM_021709, NM_005347, NM_007308, NM_022151, NM_014417, NM_001127241, NM_130800, NM_033247	718	82	13528	2.29771	1	0.615552	41.0208
GOTERM_BP_FAT	GO:0010952~positive regulation of peptidase activity	8	0.870511	0.0355925	NM_000244, NM_001127241, NM_014417, NM_003218, NM_033250, NM_020396, NM_001145102, NM_130800, NM_021709, NM_033247, NM_022151	718	59	13528	2.55474	1	0.649883	47.6413
GOTERM_BP_FAT	GO:0043280~positive regulation of caspase activity	8	0.870511	0.0355925	NM_000244, NM_001127241, NM_014417, NM_003218, NM_033250, NM_020396, NM_001145102, NM_130800, NM_021709, NM_033247, NM_022151	718	59	13528	2.55474	1	0.649883	47.6413
GOTERM_BP_FAT	GO:0006919~activation of caspase activity	7	0.761697	0.0649344	NM_001127241, NM_014417, NM_003218, NM_033250, NM_020396, NM_001145102, NM_021709, NM_033247, NM_022151	718	54	13528	2.44238	1	0.72396	69.8412
Annotation Cluster 18	Enrichment Score: 1.5467534279934683
Category	Term	Count	%	PValue	Genes	List Total	Pop Hits	Pop Total	Fold Enrichment	Bonferroni	Benjamini	FDR
UP_SEQ_FEATURE	active site:Cysteine sulfenic acid (-SOH) intermediate	4	0.435256	0.00193676	NM_181652, NM_004905, NM_181651, NM_006406, NM_005809	912	6	19113	13.9715	0.992251	0.802112	3.36319
INTERPRO	IPR000866:Alkyl hydroperoxide reductase/ Thiol specific antioxidant/ Mal allergen	4	0.435256	0.0039157	NM_181652, NM_004905, NM_181651, NM_006406, NM_005809	847	7	16659	11.239	0.993304	0.63258	6.19132
GOTERM_MF_FAT	GO:0051920~peroxiredoxin activity	4	0.435256	0.00657046	NM_181652, NM_004905, NM_181651, NM_006406, NM_005809	681	8	12983	9.53231	0.996115	0.370323	9.68527
SP_PIR_KEYWORDS	antioxidant	4	0.435256	0.00717518	NM_181652, NM_004905, NM_181651, NM_006406, NM_005809	912	9	19235	9.37378	0.982899	0.135243	10.0107
INTERPRO	IPR019479:Peroxiredoxin, C-terminal	3	0.326442	0.0232478	NM_004905, NM_006406, NM_005809	847	5	16659	11.8009	1	0.864795	31.8312
PIR_SUPERFAMILY	PIRSF000239:alkyl hydroperoxide reductase C22 protein	3	0.326442	0.0288183	NM_004905, NM_006406, NM_005809	422	5	7396	10.5156	0.999998	0.963006	33.9648
SP_PIR_KEYWORDS	peroxidase	4	0.435256	0.112598	NM_181652, NM_004905, NM_181651, NM_006406, NM_005809	912	25	19235	3.37456	1	0.59831	82.6188
GOTERM_MF_FAT	GO:0016209~antioxidant activity	5	0.54407	0.23086	NM_003330, NM_181652, NM_182729, NM_004905, NM_181651, NM_006406, NM_005809	681	47	12983	2.02815	1	0.977863	98.2685
GOTERM_MF_FAT	GO:0004601~peroxidase activity	4	0.435256	0.233943	NM_181652, NM_004905, NM_181651, NM_006406, NM_005809	681	32	12983	2.38308	1	0.977702	98.3727
GOTERM_MF_FAT	GO:0016684~oxidoreductase activity, acting on peroxide as acceptor	4	0.435256	0.233943	NM_181652, NM_004905, NM_181651, NM_006406, NM_005809	681	32	12983	2.38308	1	0.977702	98.3727
Annotation Cluster 19	Enrichment Score: 1.4644346831425787
Category	Term	Count	%	PValue	Genes	List Total	Pop Hits	Pop Total	Fold Enrichment	Bonferroni	Benjamini	FDR
GOTERM_CC_FAT	GO:0042175~nuclear envelope-endoplasmic reticulum network	24	2.61153	0.0288567	NM_178234, NM_006280, NM_001344, NM_003713, NM_001033025, NM_001017980, NM_001012511, NM_147157, NM_000104, NM_018144, NM_148172, NM_015051, NM_005013, NM_001042616, NM_203288, NM_001005611, NM_177414, NM_173852, NM_002950, NM_005347, NM_001130996, NM_183374, NM_012181, NM_019885, NM_021187	679	284	12782	1.59082	0.999999	0.299877	34.3019
GOTERM_CC_FAT	GO:0005789~endoplasmic reticulum membrane	23	2.50272	0.0291408	NM_178234, NM_203288, NM_001042616, NM_001005611, NM_006280, NM_001344, NM_177414, NM_001033025, NM_003713, NM_173852, NM_002950, NM_005347, NM_001017980, NM_001012511, NM_001130996, NM_000104, NM_147157, NM_018144, NM_183374, NM_148172, NM_015051, NM_012181, NM_019885, NM_021187	679	269	12782	1.60955	0.999999	0.296213	34.5771
GOTERM_CC_FAT	GO:0044432~endoplasmic reticulum part	27	2.93798	0.048078	NM_178234, NM_006280, NM_024656, NM_001344, NM_001033025, NM_003713, NM_001017980, NM_001012511, NM_147157, NM_000104, NM_001017962, NM_018144, NM_148172, NM_015051, NM_203288, NM_001042616, NM_001005611, NM_002337, NM_177414, NM_003869, NM_173852, NM_002950, NM_005347, NM_001130996, NM_183374, NM_012181, NM_019885, NM_021187	679	347	12782	1.46475	1	0.364121	50.6835
Annotation Cluster 20	Enrichment Score: 1.456010248173274
Category	Term	Count	%	PValue	Genes	List Total	Pop Hits	Pop Total	Fold Enrichment	Bonferroni	Benjamini	FDR
GOTERM_BP_FAT	GO:0007276~gamete generation	31	3.37323	0.0300914	NM_000290, NM_001145939, NM_001759, NM_006835, NM_000660, NM_003713, NM_053280, NM_000624, NM_130898, NM_005526, NM_014265, NM_002923, NM_005325, NM_172097, NM_001983, NM_013409, NM_181675, NM_152431, NM_001097577, NM_177414, NM_003031, NM_003116, NM_020396, NM_002762, NM_004050, NM_001130996, NM_004344, NM_006371, NM_001029861, NM_001037495, NM_003337, NM_019885	718	395	13528	1.47868	1	0.614944	42.0448
GOTERM_BP_FAT	GO:0007283~spermatogenesis	25	2.72035	0.0377367	NM_000290, NM_001145939, NM_001759, NM_006835, NM_053280, NM_130898, NM_000624, NM_005526, NM_014265, NM_002923, NM_005325, NM_172097, NM_001983, NM_181675, NM_152431, NM_020396, NM_003031, NM_003116, NM_002762, NM_004050, NM_004344, NM_006371, NM_001029861, NM_003337, NM_019885	718	308	13528	1.52932	1	0.653128	49.6812
GOTERM_BP_FAT	GO:0048232~male gamete generation	25	2.72035	0.0377367	NM_000290, NM_001145939, NM_001759, NM_006835, NM_053280, NM_130898, NM_000624, NM_005526, NM_014265, NM_002923, NM_005325, NM_172097, NM_001983, NM_181675, NM_152431, NM_020396, NM_003031, NM_003116, NM_002762, NM_004050, NM_004344, NM_006371, NM_001029861, NM_003337, NM_019885	718	308	13528	1.52932	1	0.653128	49.6812
Annotation Cluster 21	Enrichment Score: 1.4409125084541434
Category	Term	Count	%	PValue	Genes	List Total	Pop Hits	Pop Total	Fold Enrichment	Bonferroni	Benjamini	FDR
GOTERM_CC_FAT	GO:0000323~lytic vacuole	19	2.06746	0.0317478	NM_006493, NM_001167600, NM_000520, NM_004905, NM_001025158, NM_004355, NM_006432, NM_001017980, NM_005506, NM_001085425, NM_000203, NM_177924, NM_005856, NM_006370, NM_000181, NM_001909, NM_007278, NM_015622, NM_003793, NM_004853	679	211	12782	1.69512	1	0.30029	37.0529
GOTERM_CC_FAT	GO:0005764~lysosome	19	2.06746	0.0317478	NM_006493, NM_001167600, NM_000520, NM_004905, NM_001025158, NM_004355, NM_006432, NM_001017980, NM_005506, NM_001085425, NM_000203, NM_177924, NM_005856, NM_006370, NM_000181, NM_001909, NM_007278, NM_015622, NM_003793, NM_004853	679	211	12782	1.69512	1	0.30029	37.0529
GOTERM_CC_FAT	GO:0005773~vacuole	21	2.28509	0.0471883	NM_006493, NM_001167600, NM_001039457, NM_000520, NM_004905, NM_001025158, NM_004355, NM_006432, NM_004047, NM_001017980, NM_001692, NM_005506, NM_001085425, NM_000203, NM_177924, NM_005856, NM_006370, NM_000181, NM_001909, NM_007278, NM_015622, NM_003793, NM_004853	679	252	12782	1.56873	1	0.364093	50.018
Annotation Cluster 22	Enrichment Score: 1.4369544944788568
Category	Term	Count	%	PValue	Genes	List Total	Pop Hits	Pop Total	Fold Enrichment	Bonferroni	Benjamini	FDR
GOTERM_BP_FAT	GO:0042326~negative regulation of phosphorylation	7	0.761697	0.0303818	NM_000244, NM_002228, NM_002192, NM_000660, NM_130800, NM_001753, NM_001037495, NM_014225	718	45	13528	2.93086	1	0.614422	42.3539
GOTERM_BP_FAT	GO:0045936~negative regulation of phosphate metabolic process	7	0.761697	0.0401108	NM_000244, NM_002228, NM_002192, NM_000660, NM_130800, NM_001753, NM_001037495, NM_014225	718	48	13528	2.74768	1	0.665222	51.8523
GOTERM_BP_FAT	GO:0010563~negative regulation of phosphorus metabolic process	7	0.761697	0.0401108	NM_000244, NM_002228, NM_002192, NM_000660, NM_130800, NM_001753, NM_001037495, NM_014225	718	48	13528	2.74768	1	0.665222	51.8523
Annotation Cluster 23	Enrichment Score: 1.403661929845032
Category	Term	Count	%	PValue	Genes	List Total	Pop Hits	Pop Total	Fold Enrichment	Bonferroni	Benjamini	FDR
GOTERM_BP_FAT	GO:0070085~glycosylation	13	1.41458	0.0389555	NM_178234, NM_145236, NM_174971, NM_001344, NM_020474, NM_002950, NM_006456, NM_001097640, NM_001097641, NM_002033, NM_018414, NM_175040, NM_016815, NM_003782, NM_001097639	718	128	13528	1.91356	1	0.65783	50.8071
GOTERM_BP_FAT	GO:0006486~protein amino acid glycosylation	13	1.41458	0.0389555	NM_178234, NM_145236, NM_174971, NM_001344, NM_020474, NM_002950, NM_006456, NM_001097640, NM_001097641, NM_002033, NM_018414, NM_175040, NM_016815, NM_003782, NM_001097639	718	128	13528	1.91356	1	0.65783	50.8071
GOTERM_BP_FAT	GO:0043413~biopolymer glycosylation	13	1.41458	0.0389555	NM_178234, NM_145236, NM_174971, NM_001344, NM_020474, NM_002950, NM_006456, NM_001097640, NM_001097641, NM_002033, NM_018414, NM_175040, NM_016815, NM_003782, NM_001097639	718	128	13528	1.91356	1	0.65783	50.8071
GOTERM_BP_FAT	GO:0009101~glycoprotein biosynthetic process	15	1.63221	0.0410814	NM_178234, NM_145236, NM_018641, NM_174971, NM_001344, NM_020474, NM_002950, NM_006456, NM_001097640, NM_001097641, NM_001135, NM_013227, NM_002033, NM_018414, NM_175040, NM_016815, NM_003782, NM_001097639	718	158	13528	1.78872	1	0.667187	52.7142
Annotation Cluster 24	Enrichment Score: 1.3376214847350616
Category	Term	Count	%	PValue	Genes	List Total	Pop Hits	Pop Total	Fold Enrichment	Bonferroni	Benjamini	FDR
GOTERM_CC_FAT	GO:0005583~fibrillar collagen	5	0.54407	0.00275841	NM_000089, NM_080680, NM_032888, NM_033150, NM_002345	679	12	12782	7.84364	0.739512	0.0593136	3.88547
UP_SEQ_FEATURE	domain:Fibrillar collagen NC1	4	0.435256	0.0133575	NM_000089, NM_080680, NM_032888, NM_033150	912	11	19113	7.62081	1	0.976385	21.1248
SMART	SM00038:COLFI	4	0.435256	0.0149921	NM_000089, NM_080680, NM_032888, NM_033150	453	11	9079	7.28798	0.974153	0.518626	17.7356
INTERPRO	IPR000885:Fibrillar collagen, C-terminal	4	0.435256	0.0158487	NM_000089, NM_080680, NM_032888, NM_033150	847	11	16659	7.15209	1	0.766848	22.9138
UP_SEQ_FEATURE	propeptide:N-terminal propeptide	3	0.326442	0.0299493	NM_000089, NM_032888, NM_033150	912	6	19113	10.4786	1	0.993793	41.5255
UP_SEQ_FEATURE	propeptide:C-terminal propeptide	3	0.326442	0.0524794	NM_000089, NM_080680, NM_032888	912	8	19113	7.85896	1	0.998838	61.375
SP_PIR_KEYWORDS	trimer	3	0.326442	0.35072	NM_000089, NM_080680, NM_033150	912	26	19235	2.43358	1	0.849172	99.8211
SP_PIR_KEYWORDS	triple helix	3	0.326442	0.435428	NM_000089, NM_080680, NM_033150	912	31	19235	2.04107	1	0.898815	99.9769
SP_PIR_KEYWORDS	hydroxylysine	3	0.326442	0.435428	NM_000089, NM_080680, NM_033150	912	31	19235	2.04107	1	0.898815	99.9769
Annotation Cluster 25	Enrichment Score: 1.3229693572045778
Category	Term	Count	%	PValue	Genes	List Total	Pop Hits	Pop Total	Fold Enrichment	Bonferroni	Benjamini	FDR
GOTERM_CC_FAT	GO:0030017~sarcomere	11	1.19695	0.0347242	NM_006757, NM_003279, NM_014391, NM_001018005, NM_003280, NM_001111270, NM_003256, NM_004468, NM_000944, NM_001100112, NM_001428	679	98	12782	2.11298	1	0.317827	39.7728
GOTERM_CC_FAT	GO:0044449~contractile fiber part	12	1.30577	0.0372636	NM_006757, NM_003279, NM_014391, NM_001018005, NM_003280, NM_001111270, NM_003256, NM_004468, NM_000944, NM_001615, NM_001100112, NM_001428	679	113	12782	1.99909	1	0.325303	42.0064
GOTERM_CC_FAT	GO:0043292~contractile fiber	12	1.30577	0.056334	NM_006757, NM_003279, NM_014391, NM_001018005, NM_003280, NM_001111270, NM_003256, NM_004468, NM_000944, NM_001615, NM_001100112, NM_001428	679	121	12782	1.86692	1	0.390672	56.4773
GOTERM_CC_FAT	GO:0030016~myofibril	11	1.19695	0.0700544	NM_006757, NM_003279, NM_014391, NM_001018005, NM_003280, NM_001111270, NM_003256, NM_004468, NM_000944, NM_001100112, NM_001428	679	111	12782	1.86551	1	0.410167	64.7257
Annotation Cluster 26	Enrichment Score: 1.3190941987364648
Category	Term	Count	%	PValue	Genes	List Total	Pop Hits	Pop Total	Fold Enrichment	Bonferroni	Benjamini	FDR
GOTERM_BP_FAT	GO:0008219~cell death	51	5.54951	0.0289719	NM_006282, NM_138769, NM_022336, NM_001344, NM_001145102, NM_021960, NM_021158, NM_182764, NM_014417, NM_000474, NM_001079864, NM_003015, NM_014397, NM_006570, NM_003789, NM_020396, NM_003031, NM_000714, NM_021709, NM_004050, NM_002048, NM_133646, NM_001127241, NM_007311, NM_005920, NM_016077, NM_004765, NM_021076, NM_015675, NM_033250, NM_000660, NM_004331, NM_022157, NM_002228, NM_005778, NM_00…	718	719	13528	1.33644	1	0.6177	40.8388
GOTERM_BP_FAT	GO:0016265~death	51	5.54951	0.0322039	NM_006282, NM_138769, NM_022336, NM_001344, NM_001145102, NM_021960, NM_021158, NM_182764, NM_014417, NM_000474, NM_001079864, NM_003015, NM_014397, NM_006570, NM_003789, NM_020396, NM_003031, NM_000714, NM_021709, NM_004050, NM_002048, NM_133646, NM_001127241, NM_007311, NM_005920, NM_016077, NM_004765, NM_021076, NM_015675, NM_033250, NM_000660, NM_004331, NM_022157, NM_002228, NM_005778, NM_00…	718	724	13528	1.32721	1	0.6281	44.2576
GOTERM_BP_FAT	GO:0012501~programmed cell death	42	4.57018	0.0694809	NM_006282, NM_015675, NM_138769, NM_022336, NM_001344, NM_033250, NM_001145102, NM_021960, NM_004331, NM_022157, NM_002228, NM_005778, NM_021158, NM_000595, NM_182764, NM_014417, NM_003946, NM_030782, NM_000474, NM_001079864, NM_033247, NM_003015, NM_014397, NM_057178, NM_006570, NM_003789, NM_004131, NM_003218, NM_003031, NM_020396, NM_001146069, NM_021709, NM_000714, NM_004050, NM_002048, NM_01…	718	611	13528	1.29514	1	0.739093	72.3547
GOTERM_BP_FAT	GO:0006915~apoptosis	41	4.46137	0.0816343	NM_006282, NM_015675, NM_138769, NM_022336, NM_001344, NM_033250, NM_001145102, NM_021960, NM_004331, NM_022157, NM_002228, NM_005778, NM_021158, NM_000595, NM_182764, NM_014417, NM_003946, NM_030782, NM_000474, NM_001079864, NM_033247, NM_003015, NM_014397, NM_057178, NM_006570, NM_003789, NM_004131, NM_003218, NM_003031, NM_020396, NM_001146069, NM_021709, NM_000714, NM_004050, NM_013372, NM_00…	718	602	13528	1.28321	1	0.753613	78.1384

## Sheet: DAVID Downregulated mRNAs(4-5)
The significant clusters in DAVID functional annotation clustering analysis for the down-regulated mRNAs in at least 4 of the 5 IDD samples with normalized intensities altered more than 2 folds compared with the control samples.
"Enrichment Score" stands for the group based on the EASE scores of each term members. "Category" stands for the annotation source of the term. "Term" stands for a detailed item in an annotation source. "Count" stands for the number of the genes involved in the individual term. "%" stands for the percentage of DAVID genes in the list associated with particular annotation term. "P value" stands fo…
Annotation Cluster 1	Enrichment Score: 1.5981563711314046
Category	Term	Count	%	PValue	Genes	List Total	Pop Hits	Pop Total	Fold Enrichment	Bonferroni	Benjamini	FDR
GOTERM_BP_FAT	GO:0010629~negative regulation of gene expression	17	5.72391	0.00800733	NM_001329, NM_007222, NM_032440, NM_006848, NM_021249, NM_005655, NM_001039712, NM_001077261, NM_012476, NM_016084, NM_001025107, NM_001127215, NM_001135047, NM_001082578, NM_005900, NM_003072, NM_175077	220	504	13528	2.0741	1	0.912723	12.7771
GOTERM_BP_FAT	GO:0016481~negative regulation of transcription	15	5.05051	0.0174143	NM_001329, NM_007222, NM_032440, NM_006848, NM_021249, NM_005655, NM_001039712, NM_001077261, NM_012476, NM_016084, NM_001127215, NM_001135047, NM_001082578, NM_003072, NM_175077	220	459	13528	2.00951	1	0.945342	25.8232
GOTERM_BP_FAT	GO:0045934~negative regulation of nucleobase, nucleoside, nucleotide and nucleic acid metabolic process	16	5.38721	0.0195699	NM_001329, NM_007222, NM_032440, NM_006848, NM_021249, NM_005655, NM_001039712, NM_001077261, NM_012476, NM_016084, NM_001127215, NM_001135047, NM_001082578, NM_003072, NM_001957, NM_175077	220	512	13528	1.92159	1	0.95009	28.5422
GOTERM_BP_FAT	GO:0051172~negative regulation of nitrogen compound metabolic process	16	5.38721	0.0217411	NM_001329, NM_007222, NM_032440, NM_006848, NM_021249, NM_005655, NM_001039712, NM_001077261, NM_012476, NM_016084, NM_001127215, NM_001135047, NM_001082578, NM_003072, NM_001957, NM_175077	220	519	13528	1.89567	1	0.87822	31.1858
GOTERM_BP_FAT	GO:0031327~negative regulation of cellular biosynthetic process	16	5.38721	0.0391017	NM_001329, NM_007222, NM_032440, NM_006848, NM_021249, NM_005655, NM_001039712, NM_001077261, NM_012476, NM_016084, NM_001127215, NM_001135047, NM_001082578, NM_003072, NM_001957, NM_175077	220	561	13528	1.75375	1	0.881769	49.2484
GOTERM_BP_FAT	GO:0009890~negative regulation of biosynthetic process	16	5.38721	0.0459549	NM_001329, NM_007222, NM_032440, NM_006848, NM_021249, NM_005655, NM_001039712, NM_001077261, NM_012476, NM_016084, NM_001127215, NM_001135047, NM_001082578, NM_003072, NM_001957, NM_175077	220	573	13528	1.71702	1	0.882406	55.0642
GOTERM_BP_FAT	GO:0010558~negative regulation of macromolecule biosynthetic process	15	5.05051	0.0609697	NM_001329, NM_007222, NM_032440, NM_006848, NM_021249, NM_005655, NM_001039712, NM_001077261, NM_012476, NM_016084, NM_001127215, NM_001135047, NM_001082578, NM_003072, NM_175077	220	547	13528	1.68622	1	0.898717	65.6878
Annotation Cluster 2	Enrichment Score: 1.507206053488691
Category	Term	Count	%	PValue	Genes	List Total	Pop Hits	Pop Total	Fold Enrichment	Bonferroni	Benjamini	FDR
GOTERM_CC_FAT	GO:0022626~cytosolic ribosome	6	2.0202	0.0117171	NM_001026, NM_000968, NM_001014, NM_001997, NM_007209, NM_001007074, NM_001007073	216	81	12782	4.3834	0.973799	0.838134	14.633
KEGG_PATHWAY	hsa03010:Ribosome	6	2.0202	0.020909	NM_001026, NM_000968, NM_001014, NM_001997, NM_007209, NM_001007074, NM_001007073	94	87	5085	3.73074	0.873916	0.873916	20.8357
GOTERM_CC_FAT	GO:0033279~ribosomal subunit	7	2.3569	0.0210482	NM_001026, NM_000968, NM_001014, NM_001997, NM_016497, NM_007209, NM_001007074, NM_001007073	216	128	12782	3.23618	0.998603	0.608999	24.84
GOTERM_BP_FAT	GO:0006414~translational elongation	6	2.0202	0.0240512	NM_001026, NM_000968, NM_001014, NM_001997, NM_007209, NM_001007074, NM_001007073	220	101	13528	3.65293	1	0.890891	33.8973
SP_PIR_KEYWORDS	ribosome	5	1.6835	0.0255595	NM_001026, NM_000968, NM_001014, NM_001997, NM_001007074, NM_001007073	295	73	19235	4.46599	0.999901	0.784813	29.8835
SP_PIR_KEYWORDS	ribosomal protein	8	2.6936	0.0258073	NM_146387, NM_001026, NM_000968, NM_001014, NM_001997, NM_016497, NM_007209, NM_001007074, NM_001007073	295	188	19235	2.77461	0.999909	0.735449	30.1276
GOTERM_CC_FAT	GO:0044445~cytosolic part	7	2.3569	0.0434409	NM_001130684, NM_001026, NM_000968, NM_001014, NM_001997, NM_007209, NM_001007074, NM_001007073	216	152	12782	2.72521	0.999999	0.681339	44.9079
GOTERM_MF_FAT	GO:0003735~structural constituent of ribosome	7	2.3569	0.0448498	NM_146387, NM_001026, NM_000968, NM_001997, NM_016497, NM_007209, NM_001007074, NM_001007073	200	168	12983	2.70479	1	0.949008	47.8901
GOTERM_BP_FAT	GO:0006412~translation	9	3.0303	0.170877	NM_001135651, NM_146387, NM_001026, NM_000968, NM_001014, NM_001997, NM_016497, NM_007209, NM_001007074, NM_001007073	220	331	13528	1.67196	1	0.931806	95.8676
Annotation Cluster 3	Enrichment Score: 1.494310189585772
Category	Term	Count	%	PValue	Genes	List Total	Pop Hits	Pop Total	Fold Enrichment	Bonferroni	Benjamini	FDR
INTERPRO	IPR001345:Phosphoglycerate/bisphosphoglycerate mutase	3	1.0101	0.0101278	NM_004566, NM_001724, NM_001145443, NM_006212	262	10	16659	19.0752	0.997129	0.997129	13.8832
UP_SEQ_FEATURE	active site:Tele-phosphohistidine intermediate	3	1.0101	0.0118339	NM_004566, NM_001724, NM_001145443, NM_006212	295	11	19113	17.67	0.999991	0.997001	17.0974
INTERPRO	IPR013078:Phosphoglycerate mutase	3	1.0101	0.014551	NM_004566, NM_001724, NM_001145443, NM_006212	262	12	16659	15.896	0.999781	0.985215	19.364
GOTERM_BP_FAT	GO:0019318~hexose metabolic process	4	1.3468	0.604265	NM_006744, NM_004566, NM_001724, NM_001145443, NM_006212	220	192	13528	1.28106	1	0.992587	100
Annotation Cluster 4	Enrichment Score: 1.4389277605755824
Category	Term	Count	%	PValue	Genes	List Total	Pop Hits	Pop Total	Fold Enrichment	Bonferroni	Benjamini	FDR
GOTERM_BP_FAT	GO:0006164~purine nucleotide biosynthetic process	8	2.6936	0.0103532	NM_001130684, NM_001124, NM_020632, NM_001144978, NM_001003785, NM_007100, NM_001141973, NM_015941	220	148	13528	3.32383	1	0.933188	16.2189
GOTERM_BP_FAT	GO:0006163~purine nucleotide metabolic process	8	2.6936	0.0317552	NM_001130684, NM_001124, NM_020632, NM_001144978, NM_001003785, NM_007100, NM_001141973, NM_015941	220	186	13528	2.64477	1	0.877246	42.2311
GOTERM_BP_FAT	GO:0009165~nucleotide biosynthetic process	8	2.6936	0.0317552	NM_001130684, NM_001124, NM_020632, NM_001144978, NM_001003785, NM_007100, NM_001141973, NM_015941	220	186	13528	2.64477	1	0.877246	42.2311
GOTERM_BP_FAT	GO:0034654~nucleobase, nucleoside, nucleotide and nucleic acid biosynthetic process	8	2.6936	0.0376358	NM_001130684, NM_001124, NM_020632, NM_001144978, NM_001003785, NM_007100, NM_001141973, NM_015941	220	193	13528	2.54885	1	0.879456	47.9157
GOTERM_BP_FAT	GO:0034404~nucleobase, nucleoside and nucleotide biosynthetic process	8	2.6936	0.0376358	NM_001130684, NM_001124, NM_020632, NM_001144978, NM_001003785, NM_007100, NM_001141973, NM_015941	220	193	13528	2.54885	1	0.879456	47.9157
GOTERM_BP_FAT	GO:0044271~nitrogen compound biosynthetic process	9	3.0303	0.157226	NM_001130684, NM_001124, NM_020632, NM_001144978, NM_001003785, NM_007100, NM_001141973, NM_004957, NM_015941	220	325	13528	1.70283	1	0.933273	94.5449
Annotation Cluster 5	Enrichment Score: 1.4038882754176043
Category	Term	Count	%	PValue	Genes	List Total	Pop Hits	Pop Total	Fold Enrichment	Bonferroni	Benjamini	FDR
GOTERM_BP_FAT	GO:0043161~proteasomal ubiquitin-dependent protein catabolic process	6	2.0202	0.0249695	NM_002806, NM_004156, NM_005861, NM_001002249, NM_001100626, NM_181799	220	102	13528	3.61711	1	0.876545	34.947
GOTERM_BP_FAT	GO:0010498~proteasomal protein catabolic process	6	2.0202	0.0249695	NM_002806, NM_004156, NM_005861, NM_001002249, NM_001100626, NM_181799	220	102	13528	3.61711	1	0.876545	34.947
GOTERM_BP_FAT	GO:0006511~ubiquitin-dependent protein catabolic process	8	2.6936	0.0985183	NM_002806, NM_004156, NM_001168370, NM_005861, NM_001002249, NM_001100626, NM_001110303, NM_181799	220	242	13528	2.03276	1	0.919285	82.8567
Annotation Cluster 6	Enrichment Score: 1.3496725136681158
Category	Term	Count	%	PValue	Genes	List Total	Pop Hits	Pop Total	Fold Enrichment	Bonferroni	Benjamini	FDR
GOTERM_MF_FAT	GO:0015077~monovalent inorganic cation transmembrane transporter activity	6	2.0202	0.0218347	NM_006004, NM_020632, NM_003274, NM_001003785, NM_007100, NM_015941	200	104	12983	3.7451	0.999956	0.964596	26.9186
GOTERM_MF_FAT	GO:0015078~hydrogen ion transmembrane transporter activity	5	1.6835	0.0494431	NM_006004, NM_020632, NM_001003785, NM_007100, NM_015941	200	90	12983	3.60639	1	0.943732	51.339
GOTERM_MF_FAT	GO:0022890~inorganic cation transmembrane transporter activity	6	2.0202	0.0827427	NM_006004, NM_020632, NM_003274, NM_001003785, NM_007100, NM_015941	200	151	12983	2.5794	1	0.961901	70.6782
Annotation Cluster 7	Enrichment Score: 1.3424839103865094
Category	Term	Count	%	PValue	Genes	List Total	Pop Hits	Pop Total	Fold Enrichment	Bonferroni	Benjamini	FDR
GOTERM_BP_FAT	GO:0006119~oxidative phosphorylation	6	2.0202	0.0214281	NM_006004, NM_020632, NM_004553, NM_001003785, NM_007100, NM_015941	220	98	13528	3.76475	1	0.901628	30.8105
GOTERM_MF_FAT	GO:0015078~hydrogen ion transmembrane transporter activity	5	1.6835	0.0494431	NM_006004, NM_020632, NM_001003785, NM_007100, NM_015941	200	90	12983	3.60639	1	0.943732	51.339
KEGG_PATHWAY	hsa00190:Oxidative phosphorylation	6	2.0202	0.0886051	NM_006004, NM_020632, NM_004553, NM_001003785, NM_007100, NM_015941	94	130	5085	2.49673	0.999887	0.989392	64.1515
Annotation Cluster 8	Enrichment Score: 1.3293506468814473
Category	Term	Count	%	PValue	Genes	List Total	Pop Hits	Pop Total	Fold Enrichment	Bonferroni	Benjamini	FDR
GOTERM_BP_FAT	GO:0006044~N-acetylglucosamine metabolic process	3	1.0101	0.0409357	NM_001159387, NM_015944, NM_005476	220	20	13528	9.22364	1	0.886216	50.8706
GOTERM_BP_FAT	GO:0006041~glucosamine metabolic process	3	1.0101	0.0409357	NM_001159387, NM_015944, NM_005476	220	20	13528	9.22364	1	0.886216	50.8706
GOTERM_BP_FAT	GO:0006040~amino sugar metabolic process	3	1.0101	0.0613399	NM_001159387, NM_015944, NM_005476	220	25	13528	7.37891	1	0.895546	65.9171

## Sheet: DAVID Nearby genes
The significant clusters in DAVID functional annotation clustering analysis for the nearby coding genes (distance < 300 kb) of differentially expressed Rinn’s lncRNAs and enhancer-like lncRNAs.
"Enrichment Score" stands for the group based on the EASE scores of each term members. "Category" stands for the annotation source of the term. "Term" stands for a detailed item in an annotation source. "Count" stands for the number of the genes involved in the individual term. "%" stands for the percentage of DAVID genes in the list associated with particular annotation term. "P value" stands fo…
Annotation Cluster 1	Enrichment Score: 1.7876864211002061
Category	Term	Count	%	PValue	Genes	List Total	Pop Hits	Pop Total	Fold Enrichment	Bonferroni	Benjamini	FDR
GOTERM_BP_FAT	GO:0016310~phosphorylation	10	12.6582	0.00741163	NM_001033581, NM_001134419, NM_001048230, NM_003831, NM_002929, NM_017841, NM_004448, NM_005004, NM_004672, NM_002495	60	800	13528	2.81833	0.998082	0.790723	10.8582
GOTERM_BP_FAT	GO:0006793~phosphorus metabolic process	10	12.6582	0.0241832	NM_001033581, NM_001134419, NM_001048230, NM_003831, NM_002929, NM_017841, NM_004448, NM_005004, NM_004672, NM_002495	60	973	13528	2.31723	1	0.794784	31.4935
GOTERM_BP_FAT	GO:0006796~phosphate metabolic process	10	12.6582	0.0241832	NM_001033581, NM_001134419, NM_001048230, NM_003831, NM_002929, NM_017841, NM_004448, NM_005004, NM_004672, NM_002495	60	973	13528	2.31723	1	0.794784	31.4935
Annotation Cluster 2	Enrichment Score: 1.7552634344577116
Category	Term	Count	%	PValue	Genes	List Total	Pop Hits	Pop Total	Fold Enrichment	Bonferroni	Benjamini	FDR
GOTERM_BP_FAT	GO:0042325~regulation of phosphorylation	7	8.86076	0.0156051	NM_001033581, NM_021249, NM_001048230, NM_002929, NM_004448, NM_152233, NM_004672, NM_002495	60	466	13528	3.38684	0.999998	0.808607	21.5739
GOTERM_BP_FAT	GO:0051174~regulation of phosphorus metabolic process	7	8.86076	0.0186411	NM_001033581, NM_021249, NM_001048230, NM_002929, NM_004448, NM_152233, NM_004672, NM_002495	60	485	13528	3.25416	1	0.82767	25.2289
GOTERM_BP_FAT	GO:0019220~regulation of phosphate metabolic process	7	8.86076	0.0186411	NM_001033581, NM_021249, NM_001048230, NM_002929, NM_004448, NM_152233, NM_004672, NM_002495	60	485	13528	3.25416	1	0.82767	25.2289
Annotation Cluster 3	Enrichment Score: 1.58771076363804
Category	Term	Count	%	PValue	Genes	List Total	Pop Hits	Pop Total	Fold Enrichment	Bonferroni	Benjamini	FDR
GOTERM_BP_FAT	GO:0045333~cellular respiration	4	5.06329	0.00869183	NM_003002, NM_017841, NM_005004, NM_002495	60	97	13528	9.29759	0.999352	0.769696	12.6182
GOTERM_BP_FAT	GO:0042775~mitochondrial ATP synthesis coupled electron transport	3	3.79747	0.0247694	NM_017841, NM_005004, NM_002495	60	56	13528	12.0786	1	0.778353	32.1266
GOTERM_BP_FAT	GO:0042773~ATP synthesis coupled electron transport	3	3.79747	0.0247694	NM_017841, NM_005004, NM_002495	60	56	13528	12.0786	1	0.778353	32.1266
GOTERM_BP_FAT	GO:0022904~respiratory electron transport chain	3	3.79747	0.0317163	NM_017841, NM_005004, NM_002495	60	64	13528	10.5687	1	0.83586	39.2244
GOTERM_BP_FAT	GO:0006119~oxidative phosphorylation	3	3.79747	0.0681118	NM_017841, NM_005004, NM_002495	60	98	13528	6.90204	1	0.888894	66.3763
Annotation Cluster 4	Enrichment Score: 1.3337725974714063
Category	Term	Count	%	PValue	Genes	List Total	Pop Hits	Pop Total	Fold Enrichment	Bonferroni	Benjamini	FDR
GOTERM_BP_FAT	GO:0030334~regulation of cell migration	4	5.06329	0.037415	NM_001141, NM_001048230, NM_006474, NM_001105209	60	169	13528	5.33649	1	0.865253	44.522
GOTERM_BP_FAT	GO:0040012~regulation of locomotion	4	5.06329	0.0512945	NM_001141, NM_001048230, NM_006474, NM_001105209	60	192	13528	4.69722	1	0.902778	55.6736
GOTERM_BP_FAT	GO:0051270~regulation of cell motion	4	5.06329	0.0519477	NM_001141, NM_001048230, NM_006474, NM_001105209	60	193	13528	4.67288	1	0.89388	56.1429
Annotation Cluster 5	Enrichment Score: 1.392413721566914
Category	Term	Count	%	PValue	Genes	List Total	Pop Hits	Pop Total	Fold Enrichment	Bonferroni	Benjamini	FDR
SP_PIR_KEYWORDS	kinase	13	8.3871	0.00898106	NM_001134419, NM_005569, NM_153640, NM_003831, NM_004566, NM_004448, NM_002929, NM_002648, NM_004672, NM_001039091, NM_015533, NM_001033581, NM_001262, NM_001145443	154	688	19235	2.36008	0.879979	0.297667	10.9577
UP_SEQ_FEATURE	binding site:ATP	10	6.45161	0.0305541	NM_001033581, NM_001134419, NM_003831, NM_005569, NM_002929, NM_002648, NM_004448, NM_001039091, NM_004672, NM_015533	154	542	19113	2.28986	1	1	35.9958
UP_SEQ_FEATURE	nucleotide phosphate-binding region:ATP	11	7.09677	0.242305	NM_001033581, NM_001134419, NM_004566, NM_003831, NM_005569, NM_002929, NM_002648, NM_004448, NM_001039091, NM_004672, NM_001145443, NM_015533	154	962	19113	1.41914	1	0.999974	98.1502
