# Supplementary material for: Aberrantly expressed long noncoding RNAs in human intervertebral disc degeneration: a microarray related study
Source: Arthritis Res Ther. 2014 Oct 4;16(5):465. doi: 10.1186/s13075-014-0465-5 (PMC4201740; doi:10.1186/s13075-014-0465-5)
Supplement: Additional file 6 — CNC network information and the KEGG biological pathway and GO analysis results of the co-expressed mRNAs. LncRNAs and mRNAs of the CNC network constructed for the ten most significantly changed lncRNAs, co-expressed lncRNAs and mRNAs pairs and the KEGG biological pathway and GO analysis results of the 187 co-expressed mRNAs are presented. [file 13075_2014_465_MOESM6_ESM.xlsx]

## Sheet: CNC network nodes
197 CNC network nodes
Seqname	Source database	Type	Gene symbol
ENST00000461676	Ensembl	noncoding	RP11-475I24.4
ENST00000514459	Ensembl	noncoding	CTB-28J9.3
ENST00000421546	Ensembl	noncoding	AC005077.14
AK023939	misc_RNA	noncoding
G43223	misc_RNA	noncoding
NR_003716	RefSeq_NR	noncoding	HOTAIR
nc-HOXA13-96-	HOX cluster	noncoding	nc-HOXA13-96
ENST00000451959	Ensembl	noncoding	AC131180.3
AK096112	misc_RNA	noncoding
nc-HOXD1-48+	HOX cluster	noncoding	nc-HOXD1-48
NM_001101	RefSeq_coding	coding	ACTB
NM_001124	RefSeq_coding	coding	ADM
NM_001167882	RefSeq_coding	coding	ANKRD50
NM_001025356	RefSeq_coding	coding	ANO6
NM_017413	RefSeq_coding	coding	APLN
NM_001647	RefSeq_coding	coding	APOD
NM_001654	RefSeq_coding	coding	ARAF
NM_001173480	RefSeq_coding	coding	ARHGEF9
NM_001178002	RefSeq_coding	coding	ATP8B3
NM_001136262	RefSeq_coding	coding	ATXN7L3B
NM_001159387	RefSeq_coding	coding	B4GALNT2
NM_004050	RefSeq_coding	coding	BCL2L2
NM_001724	RefSeq_coding	coding	BPGM
NM_023924	RefSeq_coding	coding	BRD9
NM_015379	RefSeq_coding	coding	BRI3
NM_181443	RefSeq_coding	coding	BTBD3
NM_138425	RefSeq_coding	coding	C12orf57
NM_014059	RefSeq_coding	coding	C13orf15
NM_001142798	RefSeq_coding	coding	C17orf49
NM_152352	RefSeq_coding	coding	C18orf19
NM_206895	RefSeq_coding	coding	C2orf82
NM_138446	RefSeq_coding	coding	C7orf30
NM_001100159	RefSeq_coding	coding	C7orf57
NM_006848	RefSeq_coding	coding	CCDC85B
NM_002414	RefSeq_coding	coding	CD99
NM_005194	RefSeq_coding	coding	CEBPB
NM_001276	RefSeq_coding	coding	CHI3L1
NM_003278	RefSeq_coding	coding	CLEC3B
NM_000089	RefSeq_coding	coding	COL1A2
NM_033150	RefSeq_coding	coding	COL2A1
NM_001867	RefSeq_coding	coding	COX7C
NM_001312	RefSeq_coding	coding	CRIP2
NM_004750	RefSeq_coding	coding	CRLF1
NM_018659	RefSeq_coding	coding	CYTL1
NM_001344	RefSeq_coding	coding	DAD1
NM_005217	RefSeq_coding	coding	DEFA3
NM_014015	RefSeq_coding	coding	DEXI
NM_138281	RefSeq_coding	coding	DLX4
NM_001130823	RefSeq_coding	coding	DNMT1
NM_005801	RefSeq_coding	coding	EIF1
NM_001967	RefSeq_coding	coding	EIF4A2
NM_001983	RefSeq_coding	coding	ERCC1
NM_001100626	RefSeq_coding	coding	ERLIN1
NM_004265	RefSeq_coding	coding	FADS2
NM_018121	RefSeq_coding	coding	FAM178A
NM_001129908	RefSeq_coding	coding	FAM198A
NM_001997	RefSeq_coding	coding	FAU
NM_032532	RefSeq_coding	coding	FNDC1
NM_001097640	RefSeq_coding	coding	FUT3
NM_002046	RefSeq_coding	coding	GAPDH
NM_001127215	RefSeq_coding	coding	GFI1
NM_001014985	RefSeq_coding	coding	GLTPD2
NM_005476	RefSeq_coding	coding	GNE
NM_138445	RefSeq_coding	coding	GPR146
NM_020137	RefSeq_coding	coding	GRIPAP1
NM_002929	RefSeq_coding	coding	GRK1
NM_002087	RefSeq_coding	coding	GRN
NM_133267	RefSeq_coding	coding	GSX2
NM_001099414	RefSeq_coding	coding	HAVCR1
NM_000558	RefSeq_coding	coding	HBA1
NM_000517	RefSeq_coding	coding	HBA2
NM_000518	RefSeq_coding	coding	HBB
NM_001099281	RefSeq_coding	coding	HEATR7A
NM_021064	RefSeq_coding	coding	HIST1H2AG
NM_003511	RefSeq_coding	coding	HIST1H2AL
NM_003526	RefSeq_coding	coding	HIST1H2BC
NM_003523	RefSeq_coding	coding	HIST1H2BE
NM_021058	RefSeq_coding	coding	HIST1H2BJ
NM_003544	RefSeq_coding	coding	HIST1H4B
NM_003545	RefSeq_coding	coding	HIST1H4E
NM_003540	RefSeq_coding	coding	HIST1H4F
NM_001123375	RefSeq_coding	coding	HIST2H3D
NM_001130996	RefSeq_coding	coding	HMGCR
NM_001039792	RefSeq_coding	coding	HRCT1
NM_005526	RefSeq_coding	coding	HSF1
NM_005347	RefSeq_coding	coding	HSPA5
NM_002775	RefSeq_coding	coding	HTRA1
NM_004843	RefSeq_coding	coding	IL27RA
NM_023015	RefSeq_coding	coding	INTS3
NM_004791	RefSeq_coding	coding	ITGBL1
NM_002229	RefSeq_coding	coding	JUNB
NM_014846	RefSeq_coding	coding	KIAA0196
NM_014809	RefSeq_coding	coding	KIAA0319
NM_006737	RefSeq_coding	coding	KIR3DL2
NM_005655	RefSeq_coding	coding	KLF10
NM_004235	RefSeq_coding	coding	KLF4
NM_001159296	RefSeq_coding	coding	KLF8
NM_173852	RefSeq_coding	coding	KRTCAP2
NM_001011705	RefSeq_coding	coding	LECT1
NM_001008530	RefSeq_coding	coding	LGMN
NM_001135057	RefSeq_coding	coding	LRRC15
NM_002345	RefSeq_coding	coding	LUM
NM_022077	RefSeq_coding	coding	MANBAL
NM_002385	RefSeq_coding	coding	MBP
NM_005920	RefSeq_coding	coding	MEF2D
NM_001135248	RefSeq_coding	coding	MFAP2
NM_002404	RefSeq_coding	coding	MFAP4
NM_005928	RefSeq_coding	coding	MFGE8
NM_001042533	RefSeq_coding	coding	MINA
NM_170784	RefSeq_coding	coding	MKKS
NM_014730	RefSeq_coding	coding	MLEC
NM_001507	RefSeq_coding	coding	MLNR
NM_006792	RefSeq_coding	coding	MORF4
NM_005952	RefSeq_coding	coding	MT1X
NM_005953	RefSeq_coding	coding	MT2A
NM_033375	RefSeq_coding	coding	MYO1C
NM_004386	RefSeq_coding	coding	NCAN
NM_001130487	RefSeq_coding	coding	NDRG4
NM_020142	RefSeq_coding	coding	NDUFA4L2
NM_004553	RefSeq_coding	coding	NDUFS6
NM_001142587	RefSeq_coding	coding	NFYC
NM_001042635	RefSeq_coding	coding	NGDN
NM_005601	RefSeq_coding	coding	NKG7
NM_012346	RefSeq_coding	coding	NUP62
NM_017851	RefSeq_coding	coding	PARP16
NM_006196	RefSeq_coding	coding	PCBP1
NM_013363	RefSeq_coding	coding	PCOLCE2
NM_001131025	RefSeq_coding	coding	PEX5
NM_001134439	RefSeq_coding	coding	PHLDB2
NM_000296	RefSeq_coding	coding	PKD1
NM_001080951	RefSeq_coding	coding	PLAGL1
NM_001018111	RefSeq_coding	coding	PODXL
NM_032959	RefSeq_coding	coding	POLR2J2
NM_002704	RefSeq_coding	coding	PPBP
NM_004156	RefSeq_coding	coding	PPP2CB
NM_014225	RefSeq_coding	coding	PPP2R1A
NM_181651	RefSeq_coding	coding	PRDX5
NM_002725	RefSeq_coding	coding	PRELP
NM_181334	RefSeq_coding	coding	PRR5-ARHGAP8
NM_002837	RefSeq_coding	coding	PTPRB
NM_016077	RefSeq_coding	coding	PTRH2
NM_198880	RefSeq_coding	coding	QRICH1
NM_004218	RefSeq_coding	coding	RAB11B
NM_032144	RefSeq_coding	coding	RAB6C
NM_020320	RefSeq_coding	coding	RARS2
NM_183425	RefSeq_coding	coding	RBM38
NM_001082578	RefSeq_coding	coding	RBM9
NM_001085400	RefSeq_coding	coding	RELL1
NM_007033	RefSeq_coding	coding	RER1
NM_002928	RefSeq_coding	coding	RGS16
NM_138769	RefSeq_coding	coding	RHOT2
NM_004290	RefSeq_coding	coding	RNF14
NM_203288	RefSeq_coding	coding	RP9
NM_000981	RefSeq_coding	coding	RPL19
NM_000988	RefSeq_coding	coding	RPL27
NM_007209	RefSeq_coding	coding	RPL35
NM_000968	RefSeq_coding	coding	RPL4
NM_213725	RefSeq_coding	coding	RPLP1
NM_001014	RefSeq_coding	coding	RPS10
NM_001032	RefSeq_coding	coding	RPS29
NM_001010	RefSeq_coding	coding	RPS6
NM_001012	RefSeq_coding	coding	RPS8
NM_019554	RefSeq_coding	coding	S100A4
NM_001167856	RefSeq_coding	coding	SBNO1
NM_001008271	RefSeq_coding	coding	SCXA
NM_001085	RefSeq_coding	coding	SERPINA3
NM_147157	RefSeq_coding	coding	SIGMAR1
NM_016612	RefSeq_coding	coding	SLC25A37
NM_022042	RefSeq_coding	coding	SLC26A1
NM_001145017	RefSeq_coding	coding	SLC36A3
NM_005701	RefSeq_coding	coding	SNUPN
NM_013306	RefSeq_coding	coding	SNX15
NM_003955	RefSeq_coding	coding	SOCS3
NM_003102	RefSeq_coding	coding	SOD3
NM_003118	RefSeq_coding	coding	SPARC
NM_001173476	RefSeq_coding	coding	SPEG
NM_006645	RefSeq_coding	coding	STARD10
NM_177534	RefSeq_coding	coding	SULT1A1
NM_003895	RefSeq_coding	coding	SYNJ1
NM_182715	RefSeq_coding	coding	SYPL1
NM_004607	RefSeq_coding	coding	TBCA
NM_005749	RefSeq_coding	coding	TOB1
NM_001042461	RefSeq_coding	coding	TRAPPC5
NM_018643	RefSeq_coding	coding	TREM1
NM_015271	RefSeq_coding	coding	TRIM2
NM_003271	RefSeq_coding	coding	TSPAN4
NM_000474	RefSeq_coding	coding	TWIST1
NM_003330	RefSeq_coding	coding	TXNRD1
NM_025222	RefSeq_coding	coding	WDR82
NM_007235	RefSeq_coding	coding	XPOT
NM_004559	RefSeq_coding	coding	YBX1
NM_153367	RefSeq_coding	coding	ZCCHC24
NM_003407	RefSeq_coding	coding	ZFP36
NM_207395	RefSeq_coding	coding	ZNF324B
NM_001127372	RefSeq_coding	coding	ZNF84
NM_006349	RefSeq_coding	coding	ZNHIT1
NM_175056	RefSeq_coding	coding	ZPLD1

## Sheet: CNC network coexpression pairs
673 pairs of co-expression coding and noncoding genes
Coding genes symbol	Non-coding genes symbol	Pearson correlation coefficients
ACTB	AK023939	-0.997503
ACTB	ENST00000461676	-0.996102
ACTB	ENST00000421546	-0.993882
ACTB	G43223	-0.993444
ACTB	nc-HOXA13-96-	0.992773
ACTB	nc-HOXD1-48+	0.993281
ADM	AK096112	0.990142
ANKRD50	ENST00000461676	-0.99882
ANKRD50	AK023939	-0.996627
ANKRD50	G43223	-0.99617
ANKRD50	ENST00000421546	-0.991689
ANKRD50	NR_003716	0.990457
ANKRD50	AK096112	0.990628
ANKRD50	nc-HOXA13-96-	0.992969
ANKRD50	ENST00000451959	0.993935
ANKRD50	nc-HOXD1-48+	0.995808
ANO6	ENST00000421546	0.991099
APLN	G43223	0.993341
APLN	ENST00000461676	0.994487
APLN	AK023939	0.996067
APLN	ENST00000421546	0.997404
APOD	ENST00000451959	0.992713
APOD	NR_003716	0.9954
ARAF	nc-HOXA13-96-	-0.991498
ARAF	G43223	0.990633
ARAF	AK023939	0.992314
ARAF	ENST00000514459	0.996432
ARHGEF9	ENST00000421546	0.990522
ATP8B3	ENST00000421546	-0.994785
ATP8B3	AK023939	-0.991497
ATXN7L3B	ENST00000514459	0.993592
B4GALNT2	ENST00000461676	-0.997397
B4GALNT2	AK023939	-0.996636
B4GALNT2	G43223	-0.995568
B4GALNT2	ENST00000421546	-0.991774
B4GALNT2	nc-HOXD1-48+	0.990625
B4GALNT2	ENST00000451959	0.990854
B4GALNT2	nc-HOXA13-96-	0.993283
BCL2L2	ENST00000461676	0.991462
BCL2L2	AK023939	0.992816
BCL2L2	G43223	0.995123
BCL2L2	ENST00000421546	0.997865
BPGM	nc-HOXD1-48+	0.991407
BPGM	AK096112	0.991826
BRD9	AK023939	-0.99373
BRD9	ENST00000461676	-0.993222
BRD9	G43223	-0.991399
BRD9	ENST00000421546	-0.990429
BRD9	nc-HOXA13-96-	0.99234
BRD9	nc-HOXD1-48+	0.99327
BRI3	nc-HOXD1-48+	-0.99463
BRI3	ENST00000451959	-0.990395
BRI3	AK023939	0.990946
BRI3	G43223	0.990987
BRI3	ENST00000461676	0.994768
BTBD3	ENST00000421546	-0.99426
BTBD3	AK023939	-0.990773
C12orf57	G43223	0.990309
C13orf15	nc-HOXA13-96-	-0.995871
C13orf15	nc-HOXD1-48+	-0.994585
C13orf15	ENST00000451959	-0.993582
C13orf15	NR_003716	-0.991301
C13orf15	ENST00000514459	0.99002
C13orf15	ENST00000421546	0.992166
C13orf15	AK023939	0.997802
C13orf15	G43223	0.997838
C13orf15	ENST00000461676	0.999246
C17orf49	ENST00000421546	0.990142
C17orf49	ENST00000514459	0.993089
C17orf49	G43223	0.993367
C18orf19	ENST00000461676	-0.992858
C18orf19	AK023939	-0.990748
C18orf19	ENST00000451959	0.992168
C18orf19	nc-HOXD1-48+	0.993145
C18orf19	NR_003716	0.994237
C18orf19	nc-HOXA13-96-	0.994363
C2orf82	ENST00000461676	-0.994439
C2orf82	AK023939	-0.991361
C2orf82	G43223	-0.990052
C2orf82	ENST00000451959	0.992597
C2orf82	AK096112	0.992632
C2orf82	nc-HOXD1-48+	0.995305
C7orf30	ENST00000461676	0.991016
C7orf30	G43223	0.991376
C7orf57	ENST00000421546	0.995242
CCDC85B	ENST00000421546	-0.99531
CCDC85B	AK023939	-0.994069
CCDC85B	G43223	-0.993789
CCDC85B	ENST00000461676	-0.991496
CCDC85B	ENST00000514459	-0.990467
CCDC85B	nc-HOXA13-96-	0.991704
CD99	ENST00000421546	0.990189
CD99	AK023939	0.990282
CD99	ENST00000461676	0.992813
CD99	G43223	0.996818
CEBPB	nc-HOXA13-96-	-0.990968
CEBPB	ENST00000514459	0.990002
CEBPB	AK023939	0.993932
CEBPB	ENST00000421546	0.99409
CEBPB	ENST00000461676	0.995865
CEBPB	G43223	0.998813
CHI3L1	nc-HOXA13-96-	-0.991545
CHI3L1	ENST00000514459	0.993028
CHI3L1	ENST00000461676	0.993772
CHI3L1	ENST00000421546	0.994004
CHI3L1	G43223	0.99419
CHI3L1	AK023939	0.996372
CLEC3B	ENST00000461676	0.991619
CLEC3B	G43223	0.992504
CLEC3B	ENST00000421546	0.992659
CLEC3B	AK023939	0.992834
COL1A2	nc-HOXD1-48+	-0.993541
COL1A2	nc-HOXA13-96-	-0.991667
COL1A2	ENST00000421546	0.993598
COL1A2	AK023939	0.995257
COL1A2	G43223	0.997831
COL1A2	ENST00000461676	0.998054
COL2A1	nc-HOXD1-48+	-0.995794
COL2A1	ENST00000451959	-0.990444
COL2A1	AK023939	0.994315
COL2A1	ENST00000461676	0.995505
COX7C	nc-HOXA13-96-	-0.993371
COX7C	ENST00000461676	0.991509
COX7C	G43223	0.992841
CRIP2	nc-HOXD1-48+	0.990985
CRLF1	ENST00000421546	0.991903
CRLF1	ENST00000461676	0.992244
CRLF1	G43223	0.994415
CYTL1	ENST00000514459	-0.993267
CYTL1	G43223	-0.991774
CYTL1	nc-HOXA13-96-	0.990936
DAD1	nc-HOXD1-48+	-0.993793
DAD1	nc-HOXA13-96-	-0.990356
DAD1	ENST00000451959	-0.990218
DAD1	G43223	0.991381
DAD1	AK023939	0.992509
DAD1	ENST00000461676	0.994943
DEFA3	nc-HOXD1-48+	-0.994668
DEFA3	nc-HOXA13-96-	-0.992007
DEFA3	ENST00000451959	-0.991488
DEFA3	ENST00000421546	0.991694
DEFA3	AK023939	0.995142
DEFA3	G43223	0.996544
DEFA3	ENST00000461676	0.9984
DEXI	G43223	0.993634
DLX4	AK023939	0.992033
DLX4	ENST00000421546	0.99308
DNMT1	G43223	0.991482
DNMT1	ENST00000421546	0.994145
EIF1	G43223	0.990965
EIF4A2	ENST00000421546	0.990055
ERCC1	AK023939	0.990116
ERCC1	ENST00000421546	0.991345
ERLIN1	ENST00000421546	-0.998192
ERLIN1	AK023939	-0.996761
ERLIN1	ENST00000461676	-0.993117
ERLIN1	G43223	-0.992862
ERLIN1	nc-HOXA13-96-	0.991513
FADS2	ENST00000461676	-0.993566
FADS2	AK023939	-0.992484
FADS2	AK096112	0.990541
FADS2	ENST00000451959	0.991015
FADS2	nc-HOXA13-96-	0.992621
FADS2	nc-HOXD1-48+	0.99667
FAM178A	ENST00000461676	-0.998225
FAM178A	AK023939	-0.995005
FAM178A	G43223	-0.994387
FAM178A	nc-HOXA13-96-	0.992243
FAM178A	AK096112	0.992549
FAM178A	NR_003716	0.995009
FAM178A	ENST00000451959	0.996163
FAM178A	nc-HOXD1-48+	0.998001
FAM198A	ENST00000461676	-0.995727
FAM198A	AK023939	-0.994171
FAM198A	G43223	-0.99114
FAM198A	nc-HOXA13-96-	0.991057
FAM198A	AK096112	0.991591
FAM198A	ENST00000451959	0.992019
FAM198A	nc-HOXD1-48+	0.996277
FAU	AK023939	-0.997396
FAU	ENST00000461676	-0.993699
FAU	ENST00000514459	-0.991639
FAU	G43223	-0.990721
FAU	nc-HOXD1-48+	0.990687
FAU	nc-HOXA13-96-	0.995474
FNDC1	nc-HOXA13-96-	-0.99054
FNDC1	ENST00000461676	0.992214
FNDC1	ENST00000421546	0.993715
FNDC1	AK023939	0.997198
FUT3	nc-HOXA13-96-	-0.992077
FUT3	nc-HOXD1-48+	-0.990491
FUT3	ENST00000514459	0.991171
FUT3	ENST00000421546	0.995973
FUT3	AK023939	0.997397
FUT3	ENST00000461676	0.997398
FUT3	G43223	0.998331
GAPDH	AK096112	-0.991089
GFI1	ENST00000421546	-0.99515
GFI1	AK023939	-0.990819
GLTPD2	ENST00000461676	-0.990031
GLTPD2	ENST00000451959	0.991717
GLTPD2	nc-HOXD1-48+	0.992432
GLTPD2	AK096112	0.994643
GNE	ENST00000421546	-0.994073
GNE	ENST00000461676	-0.993472
GNE	AK023939	-0.993326
GNE	G43223	-0.992913
GNE	nc-HOXA13-96-	0.990356
GPR146	G43223	0.99366
GRIPAP1	ENST00000461676	-0.991169
GRIPAP1	ENST00000451959	0.991997
GRIPAP1	NR_003716	0.993235
GRIPAP1	AK096112	0.997936
GRIPAP1	nc-HOXD1-48+	0.998124
GRK1	AK096112	0.991693
GRN	ENST00000514459	-0.995073
GRN	ENST00000421546	-0.992057
GRN	AK023939	-0.991298
GRN	G43223	-0.990824
GSX2	ENST00000421546	0.992002
HAVCR1	ENST00000514459	-0.994241
HBA1	nc-HOXD1-48+	-0.993997
HBA1	nc-HOXA13-96-	-0.992962
HBA1	ENST00000451959	-0.990552
HBA1	ENST00000421546	0.99425
HBA1	AK023939	0.996582
HBA1	G43223	0.998194
HBA1	ENST00000461676	0.998623
HBA2	nc-HOXD1-48+	-0.994025
HBA2	ENST00000451959	-0.993029
HBA2	nc-HOXA13-96-	-0.992366
HBA2	ENST00000421546	0.992207
HBA2	AK023939	0.995947
HBA2	G43223	0.997077
HBA2	ENST00000461676	0.99865
HBB	ENST00000461676	0.991057
HBB	G43223	0.991322
HBB	AK023939	0.992731
HBB	ENST00000421546	0.995569
HEATR7A	ENST00000461676	-0.997392
HEATR7A	AK023939	-0.996923
HEATR7A	G43223	-0.99612
HEATR7A	ENST00000421546	-0.991737
HEATR7A	ENST00000451959	0.990812
HEATR7A	nc-HOXD1-48+	0.991504
HEATR7A	nc-HOXA13-96-	0.995863
HIST1H2AG	G43223	0.99053
HIST1H2AG	ENST00000461676	0.99058
HIST1H2AL	AK023939	0.990742
HIST1H2AL	ENST00000421546	0.994488
HIST1H2BC	ENST00000461676	0.991205
HIST1H2BC	G43223	0.991532
HIST1H2BE	ENST00000421546	0.990596
HIST1H2BE	G43223	0.991869
HIST1H2BJ	ENST00000461676	0.990222
HIST1H2BJ	ENST00000421546	0.99148
HIST1H2BJ	G43223	0.994242
HIST1H4B	G43223	0.991948
HIST1H4E	nc-HOXD1-48+	-0.990018
HIST1H4E	G43223	0.9909
HIST1H4E	ENST00000461676	0.99259
HIST1H4F	G43223	0.990809
HIST1H4F	AK023939	0.990862
HIST1H4F	ENST00000421546	0.994286
HIST2H3D	nc-HOXD1-48+	-0.9928
HIST2H3D	ENST00000451959	-0.992523
HIST2H3D	nc-HOXA13-96-	-0.991545
HIST2H3D	ENST00000421546	0.991577
HIST2H3D	AK023939	0.995357
HIST2H3D	G43223	0.995823
HIST2H3D	ENST00000461676	0.998081
HMGCR	ENST00000514459	0.990312
HMGCR	ENST00000421546	0.990487
HMGCR	G43223	0.994955
HRCT1	G43223	0.990001
HSF1	nc-HOXA13-96-	-0.991756
HSF1	nc-HOXD1-48+	-0.991004
HSF1	AK023939	0.991159
HSF1	ENST00000461676	0.992578
HSF1	G43223	0.993202
HSPA5	G43223	0.990137
HTRA1	nc-HOXA13-96-	-0.992718
HTRA1	ENST00000421546	0.994226
HTRA1	ENST00000514459	0.994946
HTRA1	ENST00000461676	0.996551
HTRA1	AK023939	0.996993
HTRA1	G43223	0.998195
IL27RA	ENST00000461676	-0.998035
IL27RA	AK023939	-0.99576
IL27RA	G43223	-0.994551
IL27RA	ENST00000421546	-0.990066
IL27RA	AK096112	0.99169
IL27RA	NR_003716	0.992333
IL27RA	nc-HOXA13-96-	0.993532
IL27RA	ENST00000451959	0.993887
IL27RA	nc-HOXD1-48+	0.997604
INTS3	ENST00000421546	0.996381
ITGBL1	ENST00000421546	0.991035
ITGBL1	AK023939	0.992457
JUNB	nc-HOXD1-48+	-0.991703
JUNB	nc-HOXA13-96-	-0.990903
JUNB	ENST00000421546	0.99208
JUNB	AK023939	0.99415
JUNB	ENST00000461676	0.997352
JUNB	G43223	0.997557
KIAA0196	nc-HOXA13-96-	-0.989999
KIAA0196	ENST00000514459	0.99137
KIAA0196	G43223	0.99534
KIAA0319	ENST00000461676	-0.994051
KIAA0319	G43223	-0.993374
KIAA0319	AK023939	-0.993349
KIAA0319	ENST00000421546	-0.993333
KIAA0319	nc-HOXA13-96-	0.990792
KIAA0319	nc-HOXD1-48+	0.992378
KIR3DL2	ENST00000421546	0.992429
KLF10	ENST00000461676	-0.994385
KLF10	AK023939	-0.993247
KLF10	G43223	-0.992454
KLF10	ENST00000451959	0.990409
KLF10	AK096112	0.992459
KLF10	nc-HOXA13-96-	0.993904
KLF10	nc-HOXD1-48+	0.994809
KLF4	ENST00000514459	0.990437
KLF4	AK023939	0.99087
KLF4	ENST00000461676	0.991685
KLF4	G43223	0.99513
KLF8	AK023939	-0.994815
KLF8	ENST00000421546	-0.990939
KLF8	ENST00000514459	-0.990757
KRTCAP2	G43223	0.990739
KRTCAP2	AK023939	0.991779
KRTCAP2	ENST00000461676	0.992139
LECT1	G43223	0.990139
LECT1	ENST00000421546	0.990476
LGMN	AK023939	-0.99088
LRRC15	AK023939	0.992086
LRRC15	ENST00000461676	0.992915
LRRC15	G43223	0.994784
LRRC15	ENST00000421546	0.996221
LUM	AK023939	0.991384
LUM	ENST00000421546	0.992946
LUM	ENST00000461676	0.994183
LUM	G43223	0.994882
MANBAL	AK023939	-0.996279
MANBAL	ENST00000461676	-0.995376
MANBAL	G43223	-0.994005
MANBAL	ENST00000421546	-0.993611
MANBAL	nc-HOXA13-96-	0.993851
MBP	nc-HOXD1-48+	-0.99252
MBP	G43223	0.991546
MBP	AK023939	0.994401
MBP	ENST00000461676	0.995089
MEF2D	ENST00000461676	0.990149
MEF2D	ENST00000421546	0.994489
MEF2D	AK023939	0.994773
MFAP2	ENST00000421546	-0.992408
MFAP4	nc-HOXD1-48+	-0.992631
MFAP4	AK023939	0.99254
MFAP4	ENST00000461676	0.9929
MFGE8	AK023939	0.991251
MFGE8	ENST00000461676	0.991691
MFGE8	ENST00000421546	0.99196
MFGE8	G43223	0.992594
MINA	ENST00000514459	0.991564
MKKS	ENST00000461676	-0.997196
MKKS	G43223	-0.995485
MKKS	AK023939	-0.994394
MKKS	NR_003716	0.990908
MKKS	AK096112	0.991786
MKKS	ENST00000451959	0.992726
MKKS	nc-HOXA13-96-	0.993078
MKKS	nc-HOXD1-48+	0.995558
MLEC	AK096112	-0.993037
MLEC	nc-HOXD1-48+	-0.991138
MLNR	AK023939	-0.99429
MLNR	ENST00000461676	-0.992813
MORF4	nc-HOXA13-96-	-0.990714
MORF4	ENST00000421546	0.992388
MORF4	G43223	0.99257
MORF4	ENST00000461676	0.993162
MORF4	AK023939	0.993985
MT1X	ENST00000451959	-0.99073
MT1X	ENST00000461676	0.992912
MT1X	G43223	0.994313
MT2A	AK096112	-0.992118
MYO1C	ENST00000461676	0.992519
NCAN	ENST00000461676	0.990593
NCAN	G43223	0.991415
NCAN	AK023939	0.993192
NCAN	ENST00000421546	0.996625
NDRG4	ENST00000461676	-0.994376
NDRG4	AK023939	-0.991064
NDRG4	nc-HOXD1-48+	0.995391
NDUFA4L2	G43223	0.993841
NDUFA4L2	AK023939	0.994979
NDUFA4L2	ENST00000421546	0.99526
NDUFA4L2	ENST00000461676	0.995265
NDUFS6	AK023939	-0.990377
NFYC	ENST00000461676	0.993513
NFYC	AK023939	0.993719
NFYC	G43223	0.993842
NFYC	ENST00000421546	0.996111
NGDN	ENST00000461676	-0.997913
NGDN	AK023939	-0.996957
NGDN	G43223	-0.994429
NGDN	ENST00000421546	-0.992913
NGDN	ENST00000451959	0.990654
NGDN	nc-HOXA13-96-	0.992057
NGDN	nc-HOXD1-48+	0.995134
NKG7	nc-HOXA13-96-	-0.993215
NKG7	ENST00000514459	0.992592
NKG7	ENST00000421546	0.993775
NKG7	AK023939	0.994597
NKG7	ENST00000461676	0.994781
NKG7	G43223	0.997209
NUP62	ENST00000461676	-0.994535
NUP62	G43223	-0.99144
NUP62	AK023939	-0.990191
NUP62	NR_003716	0.990937
NUP62	AK096112	0.993385
NUP62	nc-HOXD1-48+	0.993815
NUP62	ENST00000451959	0.995566
PARP16	ENST00000461676	-0.99102
PARP16	AK096112	0.99473
PARP16	nc-HOXD1-48+	0.994749
PARP16	NR_003716	0.997693
PARP16	ENST00000451959	0.998629
PCBP1	G43223	0.993483
PCOLCE2	AK023939	0.990232
PCOLCE2	ENST00000461676	0.993317
PEX5	ENST00000461676	-0.994205
PEX5	AK023939	-0.992902
PEX5	ENST00000421546	-0.992299
PEX5	G43223	-0.991681
PEX5	nc-HOXD1-48+	0.992093
PHLDB2	G43223	-0.991442
PHLDB2	ENST00000421546	-0.991186
PHLDB2	ENST00000461676	-0.990327
PHLDB2	AK023939	-0.990246
PHLDB2	nc-HOXA13-96-	0.992038
PKD1	nc-HOXA13-96-	-0.992558
PKD1	ENST00000514459	0.991517
PKD1	ENST00000421546	0.995388
PKD1	ENST00000461676	0.996897
PKD1	AK023939	0.997112
PKD1	G43223	0.997379
PLAGL1	ENST00000461676	-0.995743
PLAGL1	AK023939	-0.994505
PLAGL1	G43223	-0.994059
PLAGL1	ENST00000421546	-0.99005
PLAGL1	ENST00000451959	0.990713
PLAGL1	nc-HOXA13-96-	0.993267
PODXL	ENST00000461676	-0.993091
PODXL	ENST00000451959	0.990386
POLR2J2	nc-HOXA13-96-	-0.990847
POLR2J2	AK023939	0.990584
POLR2J2	ENST00000461676	0.992965
POLR2J2	G43223	0.995849
PPBP	nc-HOXD1-48+	-0.990014
PPBP	AK023939	0.991824
PPBP	G43223	0.991937
PPBP	ENST00000461676	0.992794
PPBP	ENST00000421546	0.993544
PPP2CB	AK023939	-0.994529
PPP2CB	ENST00000461676	-0.994184
PPP2CB	ENST00000421546	-0.99383
PPP2CB	G43223	-0.99354
PPP2CB	nc-HOXD1-48+	0.990196
PPP2CB	nc-HOXA13-96-	0.992491
PPP2R1A	nc-HOXD1-48+	-0.992118
PPP2R1A	AK023939	0.994418
PPP2R1A	ENST00000421546	0.994697
PPP2R1A	G43223	0.99489
PPP2R1A	ENST00000461676	0.995443
PRDX5	ENST00000461676	0.991817
PRDX5	ENST00000421546	0.992206
PRDX5	AK023939	0.992276
PRELP	nc-HOXA13-96-	-0.996501
PRELP	nc-HOXD1-48+	-0.992806
PRELP	ENST00000451959	-0.992207
PRELP	ENST00000421546	0.992169
PRELP	ENST00000514459	0.993377
PRELP	AK023939	0.997226
PRELP	ENST00000461676	0.998121
PRELP	G43223	0.998465
PRR5-ARHGAP8	ENST00000461676	-0.996264
PRR5-ARHGAP8	G43223	-0.995925
PRR5-ARHGAP8	AK023939	-0.99526
PRR5-ARHGAP8	ENST00000421546	-0.992538
PRR5-ARHGAP8	nc-HOXD1-48+	0.992905
PRR5-ARHGAP8	nc-HOXA13-96-	0.993016
PTPRB	ENST00000514459	0.992831
PTPRB	AK023939	0.992856
PTPRB	ENST00000421546	0.994925
PTRH2	ENST00000421546	0.993714
QRICH1	ENST00000461676	-0.997529
QRICH1	AK023939	-0.996106
QRICH1	G43223	-0.995972
QRICH1	ENST00000421546	-0.992583
QRICH1	nc-HOXD1-48+	0.992692
QRICH1	nc-HOXA13-96-	0.994702
RAB11B	nc-HOXA13-96-	-0.992951
RAB11B	ENST00000461676	0.993654
RAB11B	ENST00000421546	0.993967
RAB11B	ENST00000514459	0.994146
RAB11B	G43223	0.994677
RAB11B	AK023939	0.996074
RAB6C	nc-HOXD1-48+	-0.992228
RAB6C	AK096112	-0.990008
RARS2	nc-HOXA13-96-	-0.993859
RARS2	ENST00000514459	0.991731
RARS2	G43223	0.992913
RARS2	ENST00000421546	0.993693
RARS2	ENST00000461676	0.99425
RARS2	AK023939	0.998022
RBM38	G43223	0.991884
RBM38	AK023939	0.992934
RBM38	ENST00000421546	0.997703
RBM9	ENST00000421546	-0.990286
RELL1	ENST00000421546	0.991526
RER1	AK023939	0.990556
RER1	ENST00000421546	0.992217
RGS16	ENST00000461676	0.990851
RGS16	ENST00000514459	0.993513
RGS16	G43223	0.994065
RGS16	AK023939	0.994066
RGS16	ENST00000421546	0.995599
RHOT2	ENST00000421546	0.991364
RNF14	AK023939	-0.997737
RNF14	ENST00000461676	-0.995748
RNF14	G43223	-0.994626
RNF14	ENST00000421546	-0.992782
RNF14	ENST00000514459	-0.992428
RNF14	nc-HOXA13-96-	0.995525
RP9	ENST00000514459	0.991262
RP9	ENST00000421546	0.994849
RP9	AK023939	0.995964
RPL19	ENST00000451959	-0.990962
RPL19	nc-HOXD1-48+	-0.990469
RPL19	AK096112	-0.990366
RPL19	AK023939	0.990233
RPL19	G43223	0.991803
RPL19	ENST00000461676	0.993344
RPL27	nc-HOXD1-48+	-0.995249
RPL27	AK096112	-0.991996
RPL27	ENST00000451959	-0.99077
RPL27	nc-HOXA13-96-	-0.990597
RPL27	NR_003716	-0.990208
RPL27	AK023939	0.991204
RPL27	G43223	0.991735
RPL27	ENST00000461676	0.994318
RPL35	AK023939	-0.991389
RPL35	nc-HOXD1-48+	0.990164
RPL4	AK023939	-0.992265
RPLP1	G43223	0.990203
RPS10	AK023939	-0.990788
RPS10	nc-HOXA13-96-	0.997581
RPS29	nc-HOXA13-96-	-0.991889
RPS29	ENST00000514459	0.992205
RPS29	ENST00000421546	0.994814
RPS29	ENST00000461676	0.995561
RPS29	G43223	0.996083
RPS29	AK023939	0.996769
RPS6	nc-HOXA13-96-	-0.995972
RPS6	AK023939	0.99068
RPS6	ENST00000461676	0.991033
RPS6	G43223	0.993787
RPS8	ENST00000421546	-0.991628
S100A4	ENST00000514459	0.991185
SBNO1	AK023939	-0.993626
SBNO1	ENST00000461676	-0.992637
SBNO1	G43223	-0.991491
SBNO1	ENST00000514459	-0.990682
SBNO1	AK096112	0.992586
SBNO1	nc-HOXD1-48+	0.994255
SBNO1	nc-HOXA13-96-	0.9961
SCXA	AK023939	0.990453
SERPINA3	nc-HOXD1-48+	-0.994299
SERPINA3	nc-HOXA13-96-	-0.992577
SERPINA3	ENST00000451959	-0.990477
SERPINA3	ENST00000421546	0.993551
SERPINA3	G43223	0.995348
SERPINA3	AK023939	0.996618
SERPINA3	ENST00000461676	0.997404
SIGMAR1	nc-HOXD1-48+	-0.990709
SIGMAR1	ENST00000461676	0.990399
SIGMAR1	AK023939	0.993016
SLC25A37	ENST00000451959	-0.990596
SLC25A37	AK096112	-0.990201
SLC25A37	ENST00000461676	0.991086
SLC26A1	AK023939	0.99036
SLC26A1	ENST00000421546	0.994979
SLC36A3	AK023939	-0.999062
SLC36A3	ENST00000461676	-0.998174
SLC36A3	G43223	-0.996537
SLC36A3	ENST00000514459	-0.993192
SLC36A3	ENST00000421546	-0.992817
SLC36A3	nc-HOXD1-48+	0.991473
SLC36A3	ENST00000451959	0.991768
SLC36A3	nc-HOXA13-96-	0.994315
SNUPN	ENST00000461676	-0.997087
SNUPN	AK023939	-0.997027
SNUPN	G43223	-0.996107
SNUPN	ENST00000421546	-0.995602
SNUPN	nc-HOXD1-48+	0.99133
SNUPN	nc-HOXA13-96-	0.99292
SNX15	ENST00000514459	0.991072
SOCS3	ENST00000421546	0.990965
SOD3	ENST00000461676	-0.991764
SOD3	AK096112	0.991693
SOD3	ENST00000451959	0.992482
SOD3	nc-HOXD1-48+	0.995082
SOD3	NR_003716	0.995764
SPARC	nc-HOXA13-96-	-0.993139
SPEG	ENST00000421546	0.992107
STARD10	AK023939	0.990128
SULT1A1	ENST00000514459	0.992837
SYNJ1	AK023939	-0.996043
SYNJ1	ENST00000421546	-0.996041
SYNJ1	ENST00000461676	-0.995722
SYNJ1	G43223	-0.994466
SYNJ1	nc-HOXD1-48+	0.990999
SYNJ1	nc-HOXA13-96-	0.991815
SYPL1	nc-HOXA13-96-	-0.990117
SYPL1	AK023939	0.992385
SYPL1	ENST00000514459	0.997255
TBCA	ENST00000461676	0.990655
TOB1	AK023939	0.990826
TOB1	ENST00000421546	0.99554
TRAPPC5	nc-HOXA13-96-	0.990876
TREM1	nc-HOXA13-96-	-0.990747
TREM1	ENST00000461676	0.996399
TREM1	AK023939	0.996901
TREM1	G43223	0.997564
TREM1	ENST00000421546	0.998597
TRIM2	AK023939	-0.991425
TRIM2	nc-HOXD1-48+	0.990451
TRIM2	nc-HOXA13-96-	0.994818
TSPAN4	ENST00000461676	-0.99265
TSPAN4	AK023939	-0.991468
TSPAN4	G43223	-0.991072
TSPAN4	ENST00000421546	-0.99043
TSPAN4	nc-HOXD1-48+	0.990643
TWIST1	ENST00000461676	0.992547
TWIST1	AK023939	0.99368
TWIST1	G43223	0.993705
TWIST1	ENST00000421546	0.995024
TXNRD1	nc-HOXA13-96-	-0.990634
TXNRD1	ENST00000514459	0.990484
TXNRD1	ENST00000421546	0.990976
TXNRD1	ENST00000461676	0.991127
TXNRD1	AK023939	0.992112
TXNRD1	G43223	0.993977
WDR82	AK023939	0.991096
WDR82	G43223	0.994626
WDR82	ENST00000421546	0.995887
XPOT	G43223	0.99018
YBX1	G43223	0.99219
ZCCHC24	ENST00000421546	0.99269
ZFP36	nc-HOXA13-96-	-0.99076
ZFP36	G43223	0.994124
ZFP36	ENST00000514459	0.99566
ZNF324B	AK023939	-0.997279
ZNF324B	ENST00000461676	-0.996984
ZNF324B	G43223	-0.994349
ZNF324B	ENST00000421546	-0.99392
ZNF324B	nc-HOXD1-48+	0.99297
ZNF324B	nc-HOXA13-96-	0.993931
ZNF84	NR_003716	0.99107
ZNF84	AK096112	0.991117
ZNHIT1	ENST00000514459	0.990604
ZPLD1	nc-HOXA13-96-	-0.992542
ZPLD1	ENST00000514459	0.992265

## Sheet: KEGG and GO analysis results
KEGG biological pathways and GO analysis for the 192 CNC network related mRNAs
"Category" stands for the annotation source of the term. "Term" stands for a detailed item in an annotation source. "Count" stands for the number of the genes involved in the individual term. "%" stands for the percentage of DAVID genes in the list associated with particular annotation term. "P value" stands for the significance testing value of the term. "Genes" stands for the differentially exp…
KEGG PATHWAY
Category	Term	Count	%	PValue	Genes	List Total	Pop Hits	Pop Total	Fold Enrichment	Bonferroni	Benjamini	FDR
KEGG_PATHWAY	hsa03010:Ribosome	10	5.58659	9.70255e-08	NM_000988, NM_213725, NM_001012, NM_001010, NM_000968, NM_001014, NM_001032, NM_001997, NM_000981, NM_007209	50	87	5085	11.6897	7.08284e-06	7.08284e-06	0.000101275
KEGG_PATHWAY	hsa04612:Antigen processing and presentation	4	2.23464	0.0451364	NM_001008530, NM_001142587, NM_006737, NM_005347	50	83	5085	4.9012	0.965667	0.674983	38.2511
GOTERM BP
Category	Term	Count	%	PValue	Genes	List Total	Pop Hits	Pop Total	Fold Enrichment	Bonferroni	Benjamini	FDR
GOTERM_BP_FAT	GO:0006414~translational elongation	10	5.58659	8.16997e-07	NM_000988, NM_213725, NM_001012, NM_001010, NM_000968, NM_001014, NM_001032, NM_001997, NM_000981, NM_007209	138	101	13528	9.70584	0.000928495	0.000928495	0.00131194
GOTERM_BP_FAT	GO:0006412~translation	14	7.82123	3.11424e-05	NM_213725, NM_005801, NM_001032, NM_020320, NM_000988, NM_001012, NM_001014, NM_000968, NM_001010, NM_001997, NM_000981, NM_007209, NM_001967, NM_016077	138	331	13528	4.14624	0.0347899	0.0175489	0.0499973
GOTERM_BP_FAT	GO:0001501~skeletal system development	11	6.14525	0.00150777	NM_000089, NM_003118, NM_003278, NM_018659, NM_000296, NM_002725, NM_005920, NM_005655, NM_033150, NM_001011705, NM_000474	138	319	13528	3.38031	0.820148	0.435534	2.3939
GOTERM_BP_FAT	GO:0009617~response to bacterium	8	4.46927	0.00349162	NM_021058, NM_002704, NM_001124, NM_003526, NM_005217, NM_003523, NM_005526, NM_003955, NM_004843	138	193	13528	4.06338	0.981257	0.629991	5.46189
GOTERM_BP_FAT	GO:0009628~response to abiotic stimulus	11	6.14525	0.0042289	NM_001127215, NM_002229, NM_001124, NM_000296, NM_002929, NM_005526, NM_003955, NM_001983, NM_023015, NM_170784, NM_001130996	138	368	13528	2.93021	0.991921	0.618518	6.57885
GOTERM_BP_FAT	GO:0045596~negative regulation of cell differentiation	8	4.46927	0.00642156	NM_001127215, NM_003545, NM_006848, NM_003544, NM_003407, NM_002385, NM_005749, NM_000474, NM_003540, NM_004235	138	216	13528	3.6307	0.999341	0.705009	9.82799
GOTERM_BP_FAT	GO:0051216~cartilage development	5	2.7933	0.00670087	NM_018659, NM_000296, NM_005920, NM_033150, NM_001011705	138	74	13528	6.62358	0.999521	0.664481	10.2342
GOTERM_BP_FAT	GO:0009968~negative regulation of signal transduction	8	4.46927	0.00724798	NM_004156, NM_002775, NM_005749, NM_002928, NM_003955, NM_001011705, NM_012346, NM_014225	138	221	13528	3.54856	0.999744	0.644372	11.0249
GOTERM_BP_FAT	GO:0001701~in utero embryonic development	7	3.91061	0.00900857	NM_002229, NM_001344, NM_000296, NM_005194, NM_005526, NM_002087, NM_004559	138	176	13528	3.89888	0.999966	0.681215	13.5252
GOTERM_BP_FAT	GO:0043066~negative regulation of apoptosis	10	5.58659	0.00992711	NM_001344, NM_004156, NM_181651, NM_005194, NM_033150, NM_004050, NM_003955, NM_001983, NM_005347, NM_012346	138	354	13528	2.76918	0.999988	0.67837	14.8033
GOTERM_BP_FAT	GO:0006334~nucleosome assembly	5	2.7933	0.0104014	NM_021058, NM_003545, NM_003526, NM_003544, NM_003511, NM_003523, NM_021064, NM_001123375, NM_003540	138	84	13528	5.83506	0.999993	0.660662	15.4564
GOTERM_BP_FAT	GO:0043069~negative regulation of programmed cell death	10	5.58659	0.0108143	NM_001344, NM_004156, NM_181651, NM_005194, NM_033150, NM_004050, NM_003955, NM_001983, NM_005347, NM_012346	138	359	13528	2.73061	0.999996	0.643078	16.0211
GOTERM_BP_FAT	GO:0060548~negative regulation of cell death	10	5.58659	0.0109987	NM_001344, NM_004156, NM_181651, NM_005194, NM_033150, NM_004050, NM_003955, NM_001983, NM_005347, NM_012346	138	360	13528	2.72303	0.999997	0.61989	16.2721
GOTERM_BP_FAT	GO:0031497~chromatin assembly	5	2.7933	0.0117249	NM_021058, NM_003545, NM_003526, NM_003544, NM_003511, NM_003523, NM_021064, NM_001123375, NM_003540	138	87	13528	5.63385	0.999998	0.616285	17.2539
GOTERM_BP_FAT	GO:0010648~negative regulation of cell communication	8	4.46927	0.0131339	NM_004156, NM_002775, NM_005749, NM_002928, NM_003955, NM_001011705, NM_012346, NM_014225	138	248	13528	3.16223	1	0.632909	19.1281
GOTERM_BP_FAT	GO:0065004~protein-DNA complex assembly	5	2.7933	0.0136513	NM_021058, NM_003545, NM_003526, NM_003544, NM_003511, NM_003523, NM_021064, NM_001123375, NM_003540	138	91	13528	5.38621	1	0.623478	19.8063
GOTERM_BP_FAT	GO:0002062~chondrocyte differentiation	3	1.67598	0.0140088	NM_018659, NM_005920, NM_033150	138	18	13528	16.3382	1	0.610763	20.2717
GOTERM_BP_FAT	GO:0034728~nucleosome organization	5	2.7933	0.0146856	NM_021058, NM_003545, NM_003526, NM_003544, NM_003511, NM_003523, NM_021064, NM_001123375, NM_003540	138	93	13528	5.27038	1	0.607226	21.146
GOTERM_BP_FAT	GO:0009612~response to mechanical stimulus	4	2.23464	0.0190613	NM_001127215, NM_002229, NM_000296, NM_170784	138	56	13528	7.00207	1	0.683895	26.5852
GOTERM_BP_FAT	GO:0043009~chordate embryonic development	9	5.02793	0.0193949	NM_002229, NM_001344, NM_000296, NM_005194, NM_033150, NM_005526, NM_000474, NM_002087, NM_004559	138	331	13528	2.66544	1	0.671571	26.9851
GOTERM_BP_FAT	GO:0009792~embryonic development ending in birth or egg hatching	9	5.02793	0.0203491	NM_002229, NM_001344, NM_000296, NM_005194, NM_033150, NM_005526, NM_000474, NM_002087, NM_004559	138	334	13528	2.6415	1	0.671469	28.1177
GOTERM_BP_FAT	GO:0001892~embryonic placenta development	3	1.67598	0.0242928	NM_002229, NM_005194, NM_005526	138	24	13528	12.2536	1	0.719449	32.6263
GOTERM_BP_FAT	GO:0007568~aging	5	2.7933	0.0254896	NM_001124, NM_002725, NM_003955, NM_001983, NM_012346	138	110	13528	4.45586	1	0.720962	33.9411
GOTERM_BP_FAT	GO:0042742~defense response to bacterium	5	2.7933	0.0270059	NM_021058, NM_002704, NM_003526, NM_005217, NM_003523, NM_004843	138	112	13528	4.37629	1	0.726649	35.5725
GOTERM_BP_FAT	GO:0006323~DNA packaging	5	2.7933	0.0310294	NM_021058, NM_003545, NM_003526, NM_003544, NM_003511, NM_003523, NM_021064, NM_001123375, NM_003540	138	117	13528	4.18927	1	0.761546	39.72
GOTERM_BP_FAT	GO:0030199~collagen fibril organization	3	1.67598	0.0345841	NM_000089, NM_033150, NM_002345	138	29	13528	10.1409	1	0.785439	43.1747
GOTERM_BP_FAT	GO:0006333~chromatin assembly or disassembly	5	2.7933	0.0400849	NM_021058, NM_003545, NM_003526, NM_003544, NM_003511, NM_003523, NM_021064, NM_001123375, NM_003540	138	127	13528	3.85941	1	0.821432	48.1568
GOTERM_BP_FAT	GO:0007569~cell aging	3	1.67598	0.043818	NM_002725, NM_001983, NM_012346	138	33	13528	8.91173	1	0.837891	51.3013
GOTERM_BP_FAT	GO:0043407~negative regulation of MAP kinase activity	3	1.67598	0.0512725	NM_012346, NM_014225, NM_001130996	138	36	13528	8.16908	1	0.873005	57.0529
GOTERM_BP_FAT	GO:0009314~response to radiation	6	3.35196	0.0526925	NM_002229, NM_002929, NM_003955, NM_001983, NM_023015, NM_001130996	138	200	13528	2.94087	1	0.871469	58.0736
GOTERM_BP_FAT	GO:0009100~glycoprotein metabolic process	6	3.35196	0.0545489	NM_001344, NM_018659, NM_001159387, NM_033150, NM_001011705, NM_001097640	138	202	13528	2.91175	1	0.872208	59.3737
GOTERM_BP_FAT	GO:0040008~regulation of growth	8	4.46927	0.0583778	NM_001008530, NM_006848, NM_006792, NM_002775, NM_005526, NM_003955, NM_014225, NM_001131025	138	341	13528	2.2998	1	0.882021	61.9366
GOTERM_BP_FAT	GO:0060136~embryonic process involved in female pregnancy	2	1.11732	0.0592558	NM_002229, NM_005526	138	6	13528	32.6763	1	0.878108	62.5025
GOTERM_BP_FAT	GO:0006047~UDP-N-acetylglucosamine metabolic process	2	1.11732	0.0592558	NM_001159387, NM_005476	138	6	13528	32.6763	1	0.878108	62.5025
GOTERM_BP_FAT	GO:0010608~posttranscriptional regulation of gene expression	6	3.35196	0.0633687	NM_003407, NM_005801, NM_001042635, NM_183425, NM_001967, NM_004559	138	211	13528	2.78755	1	0.887999	65.0502
GOTERM_BP_FAT	GO:0042981~regulation of apoptosis	14	7.82123	0.0638508	NM_001344, NM_181651, NM_004156, NM_005655, NM_033150, NM_004050, NM_001080951, NM_005347, NM_012346, NM_001010, NM_005194, NM_003955, NM_001983, NM_014225	138	804	13528	1.70697	1	0.882747	65.3379
GOTERM_BP_FAT	GO:0043067~regulation of programmed cell death	14	7.82123	0.0679168	NM_001344, NM_181651, NM_004156, NM_005655, NM_033150, NM_004050, NM_001080951, NM_005347, NM_012346, NM_001010, NM_005194, NM_003955, NM_001983, NM_014225	138	812	13528	1.69015	1	0.891538	67.678
GOTERM_BP_FAT	GO:0007601~visual perception	6	3.35196	0.0685971	NM_203288, NM_002929, NM_033150, NM_002928, NM_170784, NM_002345	138	216	13528	2.72303	1	0.887382	68.0548
GOTERM_BP_FAT	GO:0050953~sensory perception of light stimulus	6	3.35196	0.0685971	NM_203288, NM_002929, NM_033150, NM_002928, NM_170784, NM_002345	138	216	13528	2.72303	1	0.887382	68.0548
GOTERM_BP_FAT	GO:0008380~RNA splicing	7	3.91061	0.0688668	NM_203288, NM_005701, NM_001082578, NM_183425, NM_014225, NM_004559, NM_006196	138	284	13528	2.41621	1	0.88175	68.203
GOTERM_BP_FAT	GO:0010941~regulation of cell death	14	7.82123	0.069485	NM_001344, NM_181651, NM_004156, NM_005655, NM_033150, NM_004050, NM_001080951, NM_005347, NM_012346, NM_001010, NM_005194, NM_003955, NM_001983, NM_014225	138	815	13528	1.68393	1	0.877491	68.5403
GOTERM_BP_FAT	GO:0006029~proteoglycan metabolic process	3	1.67598	0.0702333	NM_018659, NM_033150, NM_001011705	138	43	13528	6.83923	1	0.873808	68.9441
GOTERM_BP_FAT	GO:0001824~blastocyst development	3	1.67598	0.0702333	NM_002229, NM_001344, NM_002087	138	43	13528	6.83923	1	0.873808	68.9441
GOTERM_BP_FAT	GO:0048610~reproductive cellular process	5	2.7933	0.0823433	NM_005928, NM_004050, NM_001983, NM_170784, NM_001130996	138	162	13528	3.02559	1	0.90773	74.8399
GOTERM_BP_FAT	GO:0051058~negative regulation of small GTPase mediated signal transduction	2	1.11732	0.087563	NM_004156, NM_012346	138	9	13528	21.7842	1	0.916317	77.0421
GOTERM_BP_FAT	GO:0046580~negative regulation of Ras protein signal transduction	2	1.11732	0.087563	NM_004156, NM_012346	138	9	13528	21.7842	1	0.916317	77.0421
GOTERM_BP_FAT	GO:0048568~embryonic organ development	5	2.7933	0.0973079	NM_001127215, NM_002229, NM_005194, NM_033150, NM_005526	138	172	13528	2.84968	1	0.93326	80.6782
GOTERM_BP_FAT	GO:0016052~carbohydrate catabolic process	4	2.23464	0.098695	NM_001276, NM_002046, NM_001724, NM_001097640	138	109	13528	3.59739	1	0.93179	81.1495
GOTERM_CC
Category	Term	Count	%	PValue	Genes	List Total	Pop Hits	Pop Total	Fold Enrichment	Bonferroni	Benjamini	FDR
GOTERM_CC_FAT	GO:0044445~cytosolic part	13	7.26257	5.76465e-08	NM_000517, NM_213725, NM_181651, NM_000518, NM_001032, NM_000558, NM_005347, NM_001012, NM_001014, NM_000968, NM_001010, NM_001997, NM_000981, NM_007209	134	152	12782	8.15819	1.27974e-05	1.27974e-05	7.34873e-05
GOTERM_CC_FAT	GO:0022626~cytosolic ribosome	10	5.58659	1.50874e-07	NM_000517, NM_213725, NM_001012, NM_001010, NM_000968, NM_001014, NM_001032, NM_001997, NM_000981, NM_000558, NM_007209	134	81	12782	11.7763	3.34936e-05	1.67469e-05	0.000192334
GOTERM_CC_FAT	GO:0033279~ribosomal subunit	10	5.58659	7.3055e-06	NM_000517, NM_213725, NM_001012, NM_001010, NM_000968, NM_001014, NM_001032, NM_001997, NM_000981, NM_000558, NM_007209	134	128	12782	7.45219	0.00162051	0.000540463	0.0093126
GOTERM_CC_FAT	GO:0022627~cytosolic small ribosomal subunit	6	3.35196	5.55605e-05	NM_000517, NM_001012, NM_001010, NM_001014, NM_001032, NM_001997, NM_000558	134	40	12782	14.3082	0.012259	0.00307894	0.070805
GOTERM_CC_FAT	GO:0005840~ribosome	11	6.14525	8.19892e-05	NM_000517, NM_000988, NM_213725, NM_001012, NM_001010, NM_000968, NM_001014, NM_001032, NM_001997, NM_000981, NM_000558, NM_007209	134	215	12782	4.88032	0.0180377	0.00363385	0.104469
GOTERM_CC_FAT	GO:0015935~small ribosomal subunit	6	3.35196	0.000490224	NM_000517, NM_001012, NM_001010, NM_001014, NM_001032, NM_001997, NM_000558	134	63	12782	9.08458	0.103141	0.0179791	0.623138
GOTERM_CC_FAT	GO:0030529~ribonucleoprotein complex	15	8.37989	0.000936308	NM_000517, NM_213725, NM_001032, NM_000558, NM_012346, NM_004559, NM_000988, NM_001101, NM_001012, NM_001010, NM_001014, NM_000968, NM_001997, NM_000981, NM_007209, NM_006196	134	515	12782	2.77829	0.187759	0.0292713	1.18706
GOTERM_CC_FAT	GO:0005829~cytosol	26	14.5251	0.00243527	NM_003330, NM_003407, NM_213725, NM_000988, NM_001012, NM_000968, NM_001014, NM_183425, NM_000981, NM_001967, NM_013306, NM_000517, NM_005701, NM_181651, NM_000518, NM_001032, NM_000558, NM_004050, NM_005347, NM_001654, NM_001101, NM_001010, NM_001997, NM_005476, NM_007209, NM_014225, NM_001131025	134	1330	12782	1.86473	0.418003	0.065423	3.06045
GOTERM_CC_FAT	GO:0000786~nucleosome	5	2.7933	0.00415343	NM_021058, NM_003545, NM_003526, NM_003544, NM_003511, NM_003523, NM_021064, NM_001123375, NM_003540	134	63	12782	7.57048	0.603064	0.0975704	5.16749
GOTERM_CC_FAT	GO:0000785~chromatin	8	4.46927	0.00489734	NM_021058, NM_002229, NM_003545, NM_003526, NM_003544, NM_006792, NM_003511, NM_003523, NM_021064, NM_001123375, NM_003540, NM_004235	134	200	12782	3.81552	0.663743	0.103259	6.06661
GOTERM_CC_FAT	GO:0005583~fibrillar collagen	3	1.67598	0.00662421	NM_000089, NM_033150, NM_002345	134	12	12782	23.847	0.771328	0.125527	8.1236
GOTERM_CC_FAT	GO:0022625~cytosolic large ribosomal subunit	4	2.23464	0.00712258	NM_213725, NM_000968, NM_000981, NM_007209	134	38	12782	10.0408	0.795435	0.123869	8.70946
GOTERM_CC_FAT	GO:0044420~extracellular matrix part	6	3.35196	0.00748699	NM_000089, NM_003118, NM_002404, NM_033150, NM_001135248, NM_002345	134	117	12782	4.8917	0.811445	0.120442	9.13567
GOTERM_CC_FAT	GO:0031012~extracellular matrix	10	5.58659	0.00996707	NM_000089, NM_001276, NM_003118, NM_004386, NM_002404, NM_002725, NM_033150, NM_003102, NM_001135248, NM_002345	134	345	12782	2.76487	0.891802	0.146869	11.988
GOTERM_CC_FAT	GO:0044421~extracellular region part	19	10.6145	0.0105286	NM_000089, NM_001276, NM_003118, NM_018659, NM_002775, NM_033150, NM_003102, NM_002087, NM_001647, NM_005928, NM_002704, NM_001124, NM_004386, NM_002404, NM_005217, NM_002725, NM_001135248, NM_004750, NM_002345	134	960	12782	1.88789	0.904607	0.144996	12.6223
GOTERM_CC_FAT	GO:0032993~protein-DNA complex	5	2.7933	0.0123359	NM_021058, NM_003545, NM_003526, NM_003544, NM_003511, NM_003523, NM_021064, NM_001123375, NM_003540	134	86	12782	5.54582	0.936429	0.15821	14.6351
GOTERM_CC_FAT	GO:0005578~proteinaceous extracellular matrix	9	5.02793	0.0186544	NM_000089, NM_001276, NM_003118, NM_004386, NM_002404, NM_002725, NM_033150, NM_001135248, NM_002345	134	320	12782	2.68279	0.984707	0.218003	21.3412
GOTERM_CC_FAT	GO:0044427~chromosomal part	10	5.58659	0.0194485	NM_021058, NM_004156, NM_003540, NM_003545, NM_002229, NM_003544, NM_003526, NM_006792, NM_003511, NM_003523, NM_021064, NM_001123375, NM_001983, NM_004235	134	386	12782	2.47119	0.987223	0.215122	22.1487
GOTERM_CC_FAT	GO:0015934~large ribosomal subunit	4	2.23464	0.0325594	NM_213725, NM_000968, NM_000981, NM_007209	134	67	12782	5.69481	0.999356	0.320748	34.4248
GOTERM_CC_FAT	GO:0005643~nuclear pore	4	2.23464	0.0491807	NM_005701, NM_033375, NM_007235, NM_012346	134	79	12782	4.82978	0.999986	0.428669	47.4231
GOTERM_CC_FAT	GO:0005694~chromosome	10	5.58659	0.0507683	NM_021058, NM_004156, NM_003540, NM_003545, NM_002229, NM_003544, NM_003526, NM_006792, NM_003511, NM_003523, NM_021064, NM_001123375, NM_001983, NM_004235	134	460	12782	2.07365	0.999991	0.42351	48.5314
GOTERM_CC_FAT	GO:0001527~microfibril	2	1.11732	0.0509626	NM_002404, NM_001135248	134	5	12782	38.1552	0.999991	0.410114	48.6655
GOTERM_CC_FAT	GO:0005581~collagen	3	1.67598	0.0511438	NM_000089, NM_033150, NM_002345	134	35	12782	8.17612	0.999991	0.397531	48.7903
GOTERM_CC_FAT	GO:0005615~extracellular space	13	7.26257	0.0532564	NM_000089, NM_001276, NM_018659, NM_002775, NM_033150, NM_003102, NM_002087, NM_001647, NM_005928, NM_001124, NM_002704, NM_005217, NM_004750	134	685	12782	1.81028	0.999995	0.397233	50.2249
GOTERM_CC_FAT	GO:0005789~endoplasmic reticulum membrane	7	3.91061	0.061988	NM_203288, NM_147157, NM_001344, NM_173852, NM_005347, NM_001100626, NM_001130996	134	269	12782	2.48222	0.999999	0.433486	55.7703
GOTERM_CC_FAT	GO:0042175~nuclear envelope-endoplasmic reticulum network	7	3.91061	0.076163	NM_203288, NM_147157, NM_001344, NM_173852, NM_005347, NM_001100626, NM_001130996	134	284	12782	2.35111	1	0.491563	63.574
GOTERM_CC_FAT	GO:0046930~pore complex	4	2.23464	0.0765412	NM_005701, NM_033375, NM_007235, NM_012346	134	95	12782	4.01634	1	0.480417	63.7636
GOTERM_CC_FAT	GO:0043205~fibril	2	1.11732	0.080294	NM_002404, NM_001135248	134	8	12782	23.847	1	0.485022	65.5967
GOTERM_CC_FAT	GO:0005576~extracellular region	28	15.6425	0.0934477	NM_000089, NM_001276, NM_001085, NM_018659, NM_002775, NM_033150, NM_003102, NM_013363, NM_004386, NM_002704, NM_003278, NM_002404, NM_002725, NM_017413, NM_001135248, NM_002345, NM_003118, NM_018643, NM_004791, NM_032532, NM_001011705, NM_002087, NM_001647, NM_005928, NM_001129908, NM_001124, NM_005217, NM_004750	134	2010	12782	1.32879	1	0.528116	71.3683
GOTERM_CC_FAT	GO:0008250~oligosaccharyltransferase complex	2	1.11732	0.0993466	NM_001344, NM_173852	134	10	12782	19.0776	1	0.538972	73.6546
GOTERM_MF
Category	Term	Count	%	PValue	Genes	List Total	Pop Hits	Pop Total	Fold Enrichment	Bonferroni	Benjamini	FDR
GOTERM_MF_FAT	GO:0003735~structural constituent of ribosome	9	5.02793	0.000216771	NM_000988, NM_213725, NM_001012, NM_001010, NM_000968, NM_001032, NM_001997, NM_000981, NM_007209	126	168	12983	5.51998	0.0633747	0.0633747	0.289577
GOTERM_MF_FAT	GO:0005198~structural molecule activity	17	9.49721	0.000378203	NM_000089, NM_001276, NM_002385, NM_213725, NM_001032, NM_033150, NM_012346, NM_000988, NM_001101, NM_001012, NM_002725, NM_001010, NM_000968, NM_001997, NM_000981, NM_007209, NM_002345	126	634	12983	2.76289	0.107955	0.0555187	0.504723
GOTERM_MF_FAT	GO:0005201~extracellular matrix structural constituent	5	2.7933	0.00947629	NM_000089, NM_001276, NM_002725, NM_033150, NM_002345	126	86	12983	5.99068	0.943611	0.616531	11.9587
GOTERM_MF_FAT	GO:0003723~RNA binding	14	7.82123	0.020763	NM_003407, NM_005701, NM_213725, NM_007235, NM_003895, NM_004559, NM_000968, NM_001997, NM_001082578, NM_000981, NM_183425, NM_007209, NM_001967, NM_006196	126	718	12983	2.00913	0.998229	0.79487	24.4716
GOTERM_MF_FAT	GO:0043566~structure-specific DNA binding	5	2.7933	0.0514012	NM_002229, NM_001983, NM_004235, NM_004559, NM_006196	126	145	12983	3.55309	1	0.958715	50.6322
GOTERM_MF_FAT	GO:0030246~carbohydrate binding	8	4.46927	0.0549838	NM_001276, NM_014730, NM_004386, NM_003278, NM_000296, NM_002725, NM_003102, NM_013363	126	354	12983	2.32858	1	0.941953	53.0688
GOTERM_MF_FAT	GO:0016209~antioxidant activity	3	1.67598	0.0751029	NM_003330, NM_181651, NM_003102	126	47	12983	6.577	1	0.965551	64.8078
GOTERM_MF_FAT	GO:0003697~single-stranded DNA binding	3	1.67598	0.0982563	NM_001983, NM_004559, NM_006196	126	55	12983	5.62035	1	0.979845	74.9293
